# Supplementary material for: Taxonomic revision of Neotropical Murdannia Royle (Commelinaceae)
Source: PhytoKeys. 2016 Nov 8;(74):35–78. doi: 10.3897/phytokeys.74.9835 (PMC5234548; doi:10.3897/phytokeys.74.9835)
Supplement: XML Treatment for Murdannia [file phytokeys.74.9835-treatment1.xml]

<!DOCTYPE tp:taxon-treatment
  PUBLIC "-//TaxonX//DTD Taxonomic Treatment Publishing DTD v0 20100105//EN" "tax-treatment-NSO.dtd">
<tp:taxon-treatment xmlns:tp="http://www.plazi.org/taxpub"><tp:treatment-meta><kwd-group><label>Taxon classification</label><kwd><named-content content-type="kingdom">Plantae</named-content></kwd><kwd><named-content content-type="order">Commelinales</named-content></kwd><kwd><named-content content-type="family">Commelinaceae</named-content></kwd></kwd-group><mixed-citation publication-type="journal"><person-group><name><surname>Pellegrini</surname><given-names>Marco Octávio de Oliveira</given-names></name><name><surname>Faden</surname><given-names>Robert B.</given-names></name><name><surname>de Almeida</surname><given-names>Rafael Felipe</given-names></name></person-group><article-title>Taxonomic revision of Neotropical <italic><tp:taxon-name><tp:taxon-name-part taxon-name-part-type="genus">Murdannia</tp:taxon-name-part></tp:taxon-name></italic> Royle (<tp:taxon-name><tp:taxon-name-part taxon-name-part-type="family">Commelinaceae</tp:taxon-name-part></tp:taxon-name>)</article-title><source>PhytoKeys</source><day>8</day><month>11</month><year>2016</year><volume>2016</volume><issue>74</issue><fpage>35</fpage><lpage>78</lpage><pub-id pub-id-type="doi">10.3897/phytokeys.74.9835</pub-id></mixed-citation></tp:treatment-meta><tp:nomenclature><tp:taxon-name>
            <tp:taxon-name-part taxon-name-part-type="genus">Murdannia</tp:taxon-name-part>
          </tp:taxon-name><tp:taxon-authority>Royle, Ill. Bot. Himal. Mts. 1: 403, pl. 95, f. 3. 1839.</tp:taxon-authority><tp:nomenclature-citation-list><tp:nomenclature-citation><tp:taxon-name>
                <tp:taxon-name-part taxon-name-part-type="genus">Aphylax</tp:taxon-name-part>
              </tp:taxon-name><comment>Salisb., Trans. Hort. Soc. London 1: 271. 1812, nom. nud. Type species. <tp:taxon-name><tp:taxon-name-part taxon-name-part-type="genus">Aphylax</tp:taxon-name-part> <tp:taxon-name-part taxon-name-part-type="species">spiralis</tp:taxon-name-part></tp:taxon-name> (L.) Salisb. [≡ <tp:taxon-name><tp:taxon-name-part taxon-name-part-type="genus">Murdannia</tp:taxon-name-part> <tp:taxon-name-part taxon-name-part-type="species">spirata</tp:taxon-name-part></tp:taxon-name> (L.) G.Brückn.].</comment></tp:nomenclature-citation><tp:nomenclature-citation><tp:taxon-name>
                <tp:taxon-name-part taxon-name-part-type="genus">Baoulia</tp:taxon-name-part>
              </tp:taxon-name><comment>A.Chev., Bull. Soc. Bot. France 58 (8): 217. 1912. Type species. <tp:taxon-name><tp:taxon-name-part taxon-name-part-type="genus">Baoulia</tp:taxon-name-part> <tp:taxon-name-part taxon-name-part-type="species">tenuissima</tp:taxon-name-part></tp:taxon-name> A.Chev. [≡ <tp:taxon-name><tp:taxon-name-part taxon-name-part-type="genus">Murdannia</tp:taxon-name-part> <tp:taxon-name-part taxon-name-part-type="species">tenuissima</tp:taxon-name-part></tp:taxon-name> (A.Chev.) Brenan].</comment></tp:nomenclature-citation><tp:nomenclature-citation><tp:taxon-name>
                <tp:taxon-name-part taxon-name-part-type="genus">Dichaespermum</tp:taxon-name-part>
              </tp:taxon-name><comment>Wight, Icon. Pl. Ind. Orient. 6: 31. 1853. Type species (designated here). <tp:taxon-name><tp:taxon-name-part taxon-name-part-type="genus">Dichaespermum</tp:taxon-name-part> <tp:taxon-name-part taxon-name-part-type="species">lanceolatum</tp:taxon-name-part></tp:taxon-name> Wight [≡ <tp:taxon-name><tp:taxon-name-part taxon-name-part-type="genus">Murdannia</tp:taxon-name-part> <tp:taxon-name-part taxon-name-part-type="species">lanceolata</tp:taxon-name-part></tp:taxon-name> (Wight) Kammathy].</comment></tp:nomenclature-citation><tp:nomenclature-citation><tp:taxon-name>
                <tp:taxon-name-part taxon-name-part-type="genus">Dilasia</tp:taxon-name-part>
              </tp:taxon-name><comment>Raf., Fl. Tellur. 4: 122. 1838, nom. rej. Type species. <tp:taxon-name><tp:taxon-name-part taxon-name-part-type="genus">Dilasia</tp:taxon-name-part> <tp:taxon-name-part taxon-name-part-type="species">vaginata</tp:taxon-name-part></tp:taxon-name> (L.) Raf. [≡ <tp:taxon-name><tp:taxon-name-part taxon-name-part-type="genus">Murdannia</tp:taxon-name-part> <tp:taxon-name-part taxon-name-part-type="species">vaginata</tp:taxon-name-part></tp:taxon-name> (L.) G.Brückn.].</comment></tp:nomenclature-citation><tp:nomenclature-citation><tp:taxon-name>
                <tp:taxon-name-part taxon-name-part-type="genus">Ditelesia</tp:taxon-name-part>
              </tp:taxon-name><comment>Raf., Fl. Tellur. 3: 69. 1837 nom. rej. Type species. <tp:taxon-name><tp:taxon-name-part taxon-name-part-type="genus">Ditelesia</tp:taxon-name-part> <tp:taxon-name-part taxon-name-part-type="species">nudiflora</tp:taxon-name-part></tp:taxon-name> (L.) Raf. [≡ <tp:taxon-name><tp:taxon-name-part taxon-name-part-type="genus">Murdannia</tp:taxon-name-part> <tp:taxon-name-part taxon-name-part-type="species">nudiflora</tp:taxon-name-part></tp:taxon-name> (L.) Brenan].</comment></tp:nomenclature-citation><tp:nomenclature-citation><tp:taxon-name>
                <tp:taxon-name-part taxon-name-part-type="genus">Phaeneilema</tp:taxon-name-part>
              </tp:taxon-name><comment>G.Brückn., Bot. Jahrb. Syst. Beibl. 137: 63. 1926, nom. illeg. Type species. <tp:taxon-name><tp:taxon-name-part taxon-name-part-type="genus">Phaeneilema</tp:taxon-name-part> <tp:taxon-name-part taxon-name-part-type="species">sinicum</tp:taxon-name-part></tp:taxon-name> (Ker Gawl.) G.Brückn. [=<tp:taxon-name><tp:taxon-name-part taxon-name-part-type="genus">Murdannia</tp:taxon-name-part> <tp:taxon-name-part taxon-name-part-type="species">simplex</tp:taxon-name-part></tp:taxon-name> (Vahl) Brenan]</comment></tp:nomenclature-citation><tp:nomenclature-citation><tp:taxon-name>
                <tp:taxon-name-part taxon-name-part-type="genus">Prionostachys</tp:taxon-name-part>
              </tp:taxon-name><comment>Hassk., Flora 49: 212. 1866. Type species (designated here). <tp:taxon-name><tp:taxon-name-part taxon-name-part-type="genus">Prionostachys</tp:taxon-name-part> <tp:taxon-name-part taxon-name-part-type="species">ensifolia</tp:taxon-name-part></tp:taxon-name> Hassk. ex C.B. Clarke [= <tp:taxon-name><tp:taxon-name-part taxon-name-part-type="genus">Murdannia</tp:taxon-name-part> <tp:taxon-name-part taxon-name-part-type="species">gigantea</tp:taxon-name-part></tp:taxon-name> (Vahl) G.Brückn.].</comment></tp:nomenclature-citation><tp:nomenclature-citation><tp:taxon-name>
                <tp:taxon-name-part taxon-name-part-type="genus">Streptylis</tp:taxon-name-part>
              </tp:taxon-name><comment>Raf., Fl. Tellur. 4: 122. 1838, nom. rej. Type species. <tp:taxon-name><tp:taxon-name-part taxon-name-part-type="genus">Streptylis</tp:taxon-name-part> <tp:taxon-name-part taxon-name-part-type="species">bracteolata</tp:taxon-name-part></tp:taxon-name> Raf. [= <tp:taxon-name><tp:taxon-name-part taxon-name-part-type="genus">Murdannia</tp:taxon-name-part> <tp:taxon-name-part taxon-name-part-type="species">spirata</tp:taxon-name-part></tp:taxon-name> (L.) G.Brückn.].</comment></tp:nomenclature-citation><tp:nomenclature-citation><tp:taxon-name>
                <tp:taxon-name-part taxon-name-part-type="genus">Talipulia</tp:taxon-name-part>
              </tp:taxon-name><comment>Raf., Fl. Tellur. 2: 17. 1837, nom. rej. Type species. <tp:taxon-name><tp:taxon-name-part taxon-name-part-type="genus">Talipulia</tp:taxon-name-part> <tp:taxon-name-part taxon-name-part-type="species">malabarica</tp:taxon-name-part></tp:taxon-name> (L.) Raf. [= <tp:taxon-name><tp:taxon-name-part taxon-name-part-type="genus">Murdannia</tp:taxon-name-part> <tp:taxon-name-part taxon-name-part-type="species">nudiflora</tp:taxon-name-part></tp:taxon-name> (L.) Brenan].</comment></tp:nomenclature-citation></tp:nomenclature-citation-list></tp:nomenclature><tp:treatment-sec sec-type="type species" id="SECID0ECAAG"><title>Type species.</title><p>
            <italic><tp:taxon-name><tp:taxon-name-part taxon-name-part-type="genus">Murdannia</tp:taxon-name-part> <tp:taxon-name-part taxon-name-part-type="species">scapiflora</tp:taxon-name-part></tp:taxon-name></italic> (Roxb.) Royle [= <italic><tp:taxon-name><tp:taxon-name-part taxon-name-part-type="genus">Murdannia</tp:taxon-name-part> <tp:taxon-name-part taxon-name-part-type="species">edulis</tp:taxon-name-part></tp:taxon-name></italic> (Stokes) Faden].</p></tp:treatment-sec><tp:treatment-sec sec-type="description" id="SECID0E3AAG"><title>Description.</title><p>
            <italic>Herbs</italic>, perennial or annual, rhizomatous or not, with a definite or indefinite base, terrestrial to paludal to rooted emergent aquatics. <italic>Roots</italic> thin and fibrous or tuberous and fusiform. <italic>Rhizomes</italic> short to elongate. <italic>Stems</italic> trailing and ascending at the apex or erect, unbranched to densely branched, rooting in the rhizome and at the basal nodes, rarely at the distal ones when they touch the substrate. <italic>Leaves</italic> sessile; distichously or spirally-alternate, congested at the apex of the stem or evenly distributed along the stem; lamina flat to slightly falcate to falcate and/or conduplicate, base symmetrical, midvein inconspicuous to conspicuous, adaxially impressed or not, abaxially prominent or not, secondary veins conspicuous to inconspicuous. <italic>Synflorescence</italic> composed of a solitary main florescence or with 1–several coflorescences. <italic>Main florescences (inflorescences)</italic> terminal or axillary in the in the uppermost nodes, not perforating the leaf-sheaths; main florescence a thyrse, composed of 1–many cincinni; basal bract reduced to leaf-like; peduncle bracts (sterile bracts) absent; cincinni bracts persistent; cincinni, sessile to pedunculate, contracted to elongate, bracteoles flat or tubular, persistent or caducous. <italic>Flowers</italic> bisexual or male (the male ones with a reduced gynoecium), actinomorphic, zygomorphic or enantiostylous, chasmogamous, flat (not tubular); pedicels erect at anthesis and pre-anthesis, erect or deflexed at post-anthesis; sepals 3, equal, free, cucullate, membranous to chartaceous, dorsally not keeled, margins hyaline, accrescent and persistent in fruit; petals 3, sessile, equal to subequal, free, deliquescent, glabrous or with minute glandular hairs at base or medially bearded with moniliform hairs on the adaxial surface; stamens (2–)3, equal, antesepalous, <!--PageBreak-->filaments bent ca. 30° either to the left or to the right, free, glabrous or with minute glandular hairs or medially bearded with moniliform hairs, anthers dorsifixed, rimose, connective narrow, anther sacs parallel, elongate; staminodes 3–(4), antepetalous (if 4 staminodes are present, than 1 antesepalous to the lower sepal), filaments free, glabrous, minutely glandular-puberulous basally or medially bearded with moniliform hairs, antherodes dorsifixed, 3-lobed, indehiscent, connective expanded, golden yellow or mauve to purple; ovary sessile, bent ca. 30° on the opposite direction as the stamens, smooth, glabrous or glandular-puberulous, 3-locular, locules equal, locule 1–2–(6)-ovulate, style erect or gently curved at the apex, stigma truncate to capitate, papillate. <italic>Capsules</italic> loculicidal, 3-valved, apiculate due to persistent style base, smooth, glabrous or glandular-puberulous. <italic>Seeds</italic> exarillate, farinose, uniseriate, 1–2–(6) per locule, reniform to broadly ellipsoid or cuboid to polygonal, slightly to strongly cleft towards the embryotega, ventrally flattened or not, testa costate to slightly rugose or shallowly scrobiculate to scrobiculate to foveolate, with ridges radiating from the embryotega, appendaged or not, hilum elliptic or linear, embryotega lateral to semilateral or semidorsal.</p></tp:treatment-sec><tp:treatment-sec sec-type="ecology" id="SECID0EYBAG"><title>Ecology and habitat.</title><p>As with most aquatic plants, Neotropical <italic><tp:taxon-name><tp:taxon-name-part taxon-name-part-type="genus">Murdannia</tp:taxon-name-part></tp:taxon-name></italic> are seldom collected throughout their distribution range. Despite that, they seem to be locally common or uncommon, depending on the species. They all seem to be intimately related to permanent and seasonal water bodies of drier domains and vegetation, such as flooded grasslands in the Cerrado, Chaco and Pantanal domains, or the white sand formations in the Amazon basin.</p></tp:treatment-sec><tp:treatment-sec sec-type="Morphological relationships among the Neotropical species and within the genus" id="SECID0EFCAG"><title>Morphological relationships among the Neotropical species and within the genus.</title><p>
            <italic><tp:taxon-name><tp:taxon-name-part taxon-name-part-type="genus">Murdannia</tp:taxon-name-part></tp:taxon-name></italic> is one of the six (i.e. <italic><tp:taxon-name><tp:taxon-name-part taxon-name-part-type="genus">Aneilema</tp:taxon-name-part></tp:taxon-name></italic>, <italic><tp:taxon-name><tp:taxon-name-part taxon-name-part-type="genus">Buforrestia</tp:taxon-name-part></tp:taxon-name></italic>, <italic><tp:taxon-name><tp:taxon-name-part taxon-name-part-type="genus">Commelina</tp:taxon-name-part></tp:taxon-name></italic>, <italic><tp:taxon-name><tp:taxon-name-part taxon-name-part-type="genus">Floscopa</tp:taxon-name-part></tp:taxon-name></italic> and <italic><tp:taxon-name><tp:taxon-name-part taxon-name-part-type="genus">Pollia</tp:taxon-name-part></tp:taxon-name></italic>) out of 41 genera of <tp:taxon-name><tp:taxon-name-part taxon-name-part-type="family">Commelinaceae</tp:taxon-name-part></tp:taxon-name> distributed in the Neotropics and Paleotropics. (<xref ref-type="bibr" rid="B22">Faden 1998</xref>). Although few in number, the Neotropical species of <italic><tp:taxon-name><tp:taxon-name-part taxon-name-part-type="genus">Murdannia</tp:taxon-name-part></tp:taxon-name></italic> exhibit all the extremes in inflorescence morphology found in <italic><tp:taxon-name><tp:taxon-name-part taxon-name-part-type="genus">Murdannia</tp:taxon-name-part></tp:taxon-name></italic> as a whole. The terminal thyrse consisting of well-spaced whorls of cincinni, present in <italic><tp:taxon-name><tp:taxon-name-part taxon-name-part-type="genus">Murdannia</tp:taxon-name-part> <tp:taxon-name-part taxon-name-part-type="species">gardneri</tp:taxon-name-part></tp:taxon-name></italic> and <italic><tp:taxon-name><tp:taxon-name-part taxon-name-part-type="genus">Murdannia</tp:taxon-name-part> <tp:taxon-name-part taxon-name-part-type="species">paraguayensis</tp:taxon-name-part></tp:taxon-name></italic>, is elsewhere present only in the rare Central African <italic><tp:taxon-name><tp:taxon-name-part taxon-name-part-type="genus">Murdannia</tp:taxon-name-part> <tp:taxon-name-part taxon-name-part-type="species">allardii</tp:taxon-name-part></tp:taxon-name></italic> (De Wild.) Brenan, and in the Asian species <italic><tp:taxon-name><tp:taxon-name-part taxon-name-part-type="genus">Murdannia</tp:taxon-name-part> <tp:taxon-name-part taxon-name-part-type="species">divergens</tp:taxon-name-part></tp:taxon-name></italic> (C.B.Clarke) G.Brückn, and <italic><tp:taxon-name><tp:taxon-name-part taxon-name-part-type="genus">Murdannia</tp:taxon-name-part> <tp:taxon-name-part taxon-name-part-type="species">juncoides</tp:taxon-name-part></tp:taxon-name></italic> (Wight) R.S.Rao &amp; Kammathy (<xref ref-type="bibr" rid="B1">Ancy 2014</xref>; Faden &amp; Pellegrini pers. obs.). Glandular-pubescent sepals and pedicels, present in <italic><tp:taxon-name><tp:taxon-name-part taxon-name-part-type="genus">Murdannia</tp:taxon-name-part> <tp:taxon-name-part taxon-name-part-type="species">burchellii</tp:taxon-name-part></tp:taxon-name></italic> (C.B.Clarke) M.Pell., comb. et stat. nov., <italic><tp:taxon-name><tp:taxon-name-part taxon-name-part-type="genus">Murdannia</tp:taxon-name-part> <tp:taxon-name-part taxon-name-part-type="species">englesii</tp:taxon-name-part></tp:taxon-name></italic>, <italic><tp:taxon-name><tp:taxon-name-part taxon-name-part-type="genus">Murdannia</tp:taxon-name-part> <tp:taxon-name-part taxon-name-part-type="species">gardneri</tp:taxon-name-part></tp:taxon-name></italic>, and <italic><tp:taxon-name><tp:taxon-name-part taxon-name-part-type="genus">Murdannia</tp:taxon-name-part> <tp:taxon-name-part taxon-name-part-type="species">paraguayensis</tp:taxon-name-part></tp:taxon-name></italic>, are otherwise known only from the Asian species <italic><tp:taxon-name><tp:taxon-name-part taxon-name-part-type="genus">Murdannia</tp:taxon-name-part> <tp:taxon-name-part taxon-name-part-type="species">medica</tp:taxon-name-part></tp:taxon-name></italic> (Lour.) D.Y.Hong (usually present) and <italic><tp:taxon-name><tp:taxon-name-part taxon-name-part-type="genus">Murdannia</tp:taxon-name-part> <tp:taxon-name-part taxon-name-part-type="species">spectabilis</tp:taxon-name-part></tp:taxon-name></italic> (Kurz) Faden. Moniliform hairs on the upper surface of the petals, present in <italic><tp:taxon-name><tp:taxon-name-part taxon-name-part-type="genus">Murdannia</tp:taxon-name-part> <tp:taxon-name-part taxon-name-part-type="species">schomburgkiana</tp:taxon-name-part></tp:taxon-name></italic> (Kunth) G.Brückn. and <italic><tp:taxon-name><tp:taxon-name-part taxon-name-part-type="genus">Murdannia</tp:taxon-name-part> <tp:taxon-name-part taxon-name-part-type="species">semifoliata</tp:taxon-name-part></tp:taxon-name></italic> (C.B.Clarke) G.Brückn., are recorded only in the Asian and African <italic><tp:taxon-name><tp:taxon-name-part taxon-name-part-type="genus">Murdannia</tp:taxon-name-part> <tp:taxon-name-part taxon-name-part-type="species">simplex</tp:taxon-name-part></tp:taxon-name></italic> (Vahl) Brenan. One-seeded capsule locules, which characterize <italic><tp:taxon-name><tp:taxon-name-part taxon-name-part-type="genus">Murdannia</tp:taxon-name-part> <tp:taxon-name-part taxon-name-part-type="species">burchellii</tp:taxon-name-part></tp:taxon-name></italic>, <italic><tp:taxon-name><tp:taxon-name-part taxon-name-part-type="genus">Murdannia</tp:taxon-name-part> <tp:taxon-name-part taxon-name-part-type="species">engelsii</tp:taxon-name-part></tp:taxon-name></italic> and <italic><tp:taxon-name><tp:taxon-name-part taxon-name-part-type="genus">Murdannia</tp:taxon-name-part> <tp:taxon-name-part taxon-name-part-type="species">gardneri</tp:taxon-name-part></tp:taxon-name></italic>, are known only in the Asian/Malaysian <italic><tp:taxon-name><tp:taxon-name-part taxon-name-part-type="genus">Murdannia</tp:taxon-name-part> <tp:taxon-name-part taxon-name-part-type="species">vaginata</tp:taxon-name-part></tp:taxon-name></italic> (L.) G.Brückn., and in the Indian <italic><tp:taxon-name><tp:taxon-name-part taxon-name-part-type="genus">Murdannia</tp:taxon-name-part> <tp:taxon-name-part taxon-name-part-type="species">assamica</tp:taxon-name-part></tp:taxon-name></italic> Nampy &amp; A.Ancy (<xref ref-type="bibr" rid="B2">Ancy and Nampy 2014</xref>). Finally, characters present in one or more Neotropical species that are not recorded elsewhere in the genus, include: (1) inflorescences with whorls of 1-flowered cincinni (present in <italic><tp:taxon-name><tp:taxon-name-part taxon-name-part-type="genus">Murdannia</tp:taxon-name-part> <tp:taxon-name-part taxon-name-part-type="species">paraguayensis</tp:taxon-name-part></tp:taxon-name></italic>); (2) the presence of glandular hairs on the inflorescence axis, cincinnus peduncles and axes <!--PageBreak-->(present in <italic><tp:taxon-name><tp:taxon-name-part taxon-name-part-type="genus">Murdannia</tp:taxon-name-part> <tp:taxon-name-part taxon-name-part-type="species">burchellii</tp:taxon-name-part></tp:taxon-name></italic>, <italic><tp:taxon-name><tp:taxon-name-part taxon-name-part-type="genus">Murdannia</tp:taxon-name-part> <tp:taxon-name-part taxon-name-part-type="species">englesii</tp:taxon-name-part></tp:taxon-name></italic>, <italic><tp:taxon-name><tp:taxon-name-part taxon-name-part-type="genus">Murdannia</tp:taxon-name-part> <tp:taxon-name-part taxon-name-part-type="species">gardneri</tp:taxon-name-part></tp:taxon-name></italic>, and <italic><tp:taxon-name><tp:taxon-name-part taxon-name-part-type="genus">Murdannia</tp:taxon-name-part> <tp:taxon-name-part taxon-name-part-type="species">paraguayensis</tp:taxon-name-part></tp:taxon-name></italic>); (3) petals with minute glandular hairs at base on the adaxial surface (present in <italic><tp:taxon-name><tp:taxon-name-part taxon-name-part-type="genus">Murdannia</tp:taxon-name-part> <tp:taxon-name-part taxon-name-part-type="species">engelsii</tp:taxon-name-part></tp:taxon-name></italic> and <italic><tp:taxon-name><tp:taxon-name-part taxon-name-part-type="genus">Murdannia</tp:taxon-name-part> <tp:taxon-name-part taxon-name-part-type="species">paraguayensis</tp:taxon-name-part></tp:taxon-name></italic>); (4) the presence of glandular hairs on the filaments, ovaries and capsules (present in <italic><tp:taxon-name><tp:taxon-name-part taxon-name-part-type="genus">Murdannia</tp:taxon-name-part> <tp:taxon-name-part taxon-name-part-type="species">engelsii</tp:taxon-name-part></tp:taxon-name></italic> and <italic><tp:taxon-name><tp:taxon-name-part taxon-name-part-type="genus">Murdannia</tp:taxon-name-part> <tp:taxon-name-part taxon-name-part-type="species">paraguayensis</tp:taxon-name-part></tp:taxon-name></italic>); (5) long moniliform hairs on the petals and not confined to the petal bases (present in <italic><tp:taxon-name><tp:taxon-name-part taxon-name-part-type="genus">Murdannia</tp:taxon-name-part> <tp:taxon-name-part taxon-name-part-type="species">schomburgkiana</tp:taxon-name-part></tp:taxon-name></italic> and <italic><tp:taxon-name><tp:taxon-name-part taxon-name-part-type="genus">Murdannia</tp:taxon-name-part> <tp:taxon-name-part taxon-name-part-type="species">semifoliata</tp:taxon-name-part></tp:taxon-name></italic>); and (6) appendages on the seeds (present in <italic><tp:taxon-name><tp:taxon-name-part taxon-name-part-type="genus">Murdannia</tp:taxon-name-part> <tp:taxon-name-part taxon-name-part-type="species">burchellii</tp:taxon-name-part></tp:taxon-name></italic>, <italic><tp:taxon-name><tp:taxon-name-part taxon-name-part-type="genus">Murdannia</tp:taxon-name-part> <tp:taxon-name-part taxon-name-part-type="species">engelsii</tp:taxon-name-part></tp:taxon-name></italic>, <italic><tp:taxon-name><tp:taxon-name-part taxon-name-part-type="genus">Murdannia</tp:taxon-name-part> <tp:taxon-name-part taxon-name-part-type="species">gardneri</tp:taxon-name-part></tp:taxon-name></italic> and <italic><tp:taxon-name><tp:taxon-name-part taxon-name-part-type="genus">Murdannia</tp:taxon-name-part> <tp:taxon-name-part taxon-name-part-type="species">paraguayensis</tp:taxon-name-part></tp:taxon-name></italic>).</p></tp:treatment-sec><tp:treatment-sec sec-type="Inflorescence architecture in Murdannia" id="SECID0EKPAG"><title>Inflorescence architecture in <italic><tp:taxon-name><tp:taxon-name-part taxon-name-part-type="genus">Murdannia</tp:taxon-name-part></tp:taxon-name></italic>.</title><p>
            <xref ref-type="bibr" rid="B9">Brenan (1966)</xref> has shown a great diversity of inflorescence architecture in <italic><tp:taxon-name><tp:taxon-name-part taxon-name-part-type="genus">Murdannia</tp:taxon-name-part></tp:taxon-name></italic>, with variations in the position of the main florescence, total number of cincinni, number of nodes with cincinni, number of cincinni per node, and degree of development of each cincinnus. According to <xref ref-type="bibr" rid="B36">Panigo et al. (2011)</xref>, the basic inflorescence pattern for <tp:taxon-name><tp:taxon-name-part taxon-name-part-type="family">Commelinaceae</tp:taxon-name-part></tp:taxon-name> is a many-branched, pedunculate and terminal thyrse, with verticillate cincinni, each cincinnus multi-flowered. Based on <xref ref-type="bibr" rid="B9">Brenan (1966)</xref> and <xref ref-type="bibr" rid="B36">Panigo et al. (2011)</xref>, we could also infer that the plesiomorphic inflorescence architecture for <italic><tp:taxon-name><tp:taxon-name-part taxon-name-part-type="genus">Murdannia</tp:taxon-name-part></tp:taxon-name></italic> would correspond to the basic inflorescence pattern for <tp:taxon-name><tp:taxon-name-part taxon-name-part-type="family">Commelinaceae</tp:taxon-name-part></tp:taxon-name>. <xref ref-type="bibr" rid="B9">Brenan (1966)</xref> indicates that most of the variation in inflorescence architecture could be derived from this basic type, as exemplified by the Asian <italic><tp:taxon-name><tp:taxon-name-part taxon-name-part-type="genus">Murdannia</tp:taxon-name-part> <tp:taxon-name-part taxon-name-part-type="species">divergens</tp:taxon-name-part></tp:taxon-name></italic>, by only three changes. On the other hand, <xref ref-type="bibr" rid="B36">Panigo et al. (2011)</xref> states that additional changes would be necessary to express all the known variation in the inflorescence morphology for <italic><tp:taxon-name><tp:taxon-name-part taxon-name-part-type="genus">Murdannia</tp:taxon-name-part></tp:taxon-name></italic>, as: (1) the production of coflorescences, in addition to the main florescence; (2) variation in the length of the peduncle and internodes of the main florescence; (3) variation in the number of cincinni per node; (4) variation in the arrangement of cincinni on each node of the main florescence; (5) variation in the length of the cincinnus peduncle; and (6) variation in the total flower number per cincinnus. These changes can occur separately or in different combinations. In the most extreme cases, the inflorescences are mainly axillary, each being fascicle-like, and composed of a few 1-flowered cincinni.</p><p>If we were to consider this stepwise change a possible evolutionary sequence within <italic><tp:taxon-name><tp:taxon-name-part taxon-name-part-type="genus">Murdannia</tp:taxon-name-part></tp:taxon-name></italic>, then the South American species with the most plesiomorphic inflorescence type would be <italic><tp:taxon-name><tp:taxon-name-part taxon-name-part-type="genus">Murdannia</tp:taxon-name-part> <tp:taxon-name-part taxon-name-part-type="species">gardneri</tp:taxon-name-part></tp:taxon-name></italic>. By its reduced number of cincinni per node and change in their arrangement, the inflorescence of <italic><tp:taxon-name><tp:taxon-name-part taxon-name-part-type="genus">Murdannia</tp:taxon-name-part> <tp:taxon-name-part taxon-name-part-type="species">burchellii</tp:taxon-name-part></tp:taxon-name></italic> could be morphologically derived from <italic><tp:taxon-name><tp:taxon-name-part taxon-name-part-type="genus">Murdannia</tp:taxon-name-part> <tp:taxon-name-part taxon-name-part-type="species">gardneri</tp:taxon-name-part></tp:taxon-name></italic>. <italic><tp:taxon-name><tp:taxon-name-part taxon-name-part-type="genus">Murdannia</tp:taxon-name-part> <tp:taxon-name-part taxon-name-part-type="species">paraguayensis</tp:taxon-name-part></tp:taxon-name></italic>, shares the numerous verticillate cincinni of <italic><tp:taxon-name><tp:taxon-name-part taxon-name-part-type="genus">Murdannia</tp:taxon-name-part> <tp:taxon-name-part taxon-name-part-type="species">gardneri</tp:taxon-name-part></tp:taxon-name></italic>, but each cincinnus is reduced to a single flower. <italic><tp:taxon-name><tp:taxon-name-part taxon-name-part-type="genus">Murdannia</tp:taxon-name-part> <tp:taxon-name-part taxon-name-part-type="species">engelsii</tp:taxon-name-part></tp:taxon-name></italic> has terminal or terminal and axillary inflorescences, that are reduced to single cincinni, but the cincinnus is 2–several-flowered. The most reduced inflorescences, and perhaps the ones that accumulated the greatest number of stepwise changes, can be observed in <italic><tp:taxon-name><tp:taxon-name-part taxon-name-part-type="genus">Murdannia</tp:taxon-name-part> <tp:taxon-name-part taxon-name-part-type="species">schomburgkiana</tp:taxon-name-part></tp:taxon-name></italic> and <italic><tp:taxon-name><tp:taxon-name-part taxon-name-part-type="genus">Murdannia</tp:taxon-name-part> <tp:taxon-name-part taxon-name-part-type="species">semifoliata</tp:taxon-name-part></tp:taxon-name></italic>, in which most inflorescences are fascicle-like, axillary in the distal leaves, and with all cincinni 1-flowered. Species with similarly reduced inflorescences are numerous in Asia [e.g. <italic><tp:taxon-name><tp:taxon-name-part taxon-name-part-type="genus">Murdannia</tp:taxon-name-part> <tp:taxon-name-part taxon-name-part-type="species">blumei</tp:taxon-name-part></tp:taxon-name></italic> (Hassk.) Brenan, <italic><tp:taxon-name><tp:taxon-name-part taxon-name-part-type="genus">Murdannia</tp:taxon-name-part> <tp:taxon-name-part taxon-name-part-type="species">crocea</tp:taxon-name-part></tp:taxon-name></italic> (Griff.) Faden, <italic><tp:taxon-name><tp:taxon-name-part taxon-name-part-type="genus">Murdannia</tp:taxon-name-part> <tp:taxon-name-part taxon-name-part-type="species">keisak</tp:taxon-name-part></tp:taxon-name></italic> (Hassk.) Hand.-Mazz., <italic><tp:taxon-name><tp:taxon-name-part taxon-name-part-type="genus">Murdannia</tp:taxon-name-part> <tp:taxon-name-part taxon-name-part-type="species">lanuginosa</tp:taxon-name-part></tp:taxon-name></italic> (Wall. ex C.B.Clarke) G.Brückn., <italic><tp:taxon-name><tp:taxon-name-part taxon-name-part-type="genus">Murdannia</tp:taxon-name-part> <tp:taxon-name-part taxon-name-part-type="species">pauciflora</tp:taxon-name-part></tp:taxon-name></italic> (Wight) G.Brückn., <italic><tp:taxon-name><tp:taxon-name-part taxon-name-part-type="genus">Murdannia</tp:taxon-name-part> <tp:taxon-name-part taxon-name-part-type="species">triquetra</tp:taxon-name-part></tp:taxon-name></italic> (Wall. ex C.B.Clarke) G.Brückn., and <italic><tp:taxon-name><tp:taxon-name-part taxon-name-part-type="genus">Murdannia</tp:taxon-name-part> <tp:taxon-name-part taxon-name-part-type="species">versicolor</tp:taxon-name-part></tp:taxon-name></italic> (Dalzell) G.Brückn.], and represented in <!--PageBreak-->Africa by <italic><tp:taxon-name><tp:taxon-name-part taxon-name-part-type="genus">Murdannia</tp:taxon-name-part> <tp:taxon-name-part taxon-name-part-type="species">axillaris</tp:taxon-name-part></tp:taxon-name></italic> Brenan (<xref ref-type="bibr" rid="B25">Faden 2012</xref>; <xref ref-type="bibr" rid="B1">Ancy 2014</xref>). Nonetheless, some of them show characters not present in any of the Neotropical species, such as annual habit, biseriate seeds and yellow to orange flowers. Thus, in the absence of a well sampled molecular phylogeny it would be impossible to state whether the Neotropical species represent one or several distinct lineages in <italic><tp:taxon-name><tp:taxon-name-part taxon-name-part-type="genus">Murdannia</tp:taxon-name-part></tp:taxon-name></italic>.</p></tp:treatment-sec><tp:treatment-sec sec-type="key" id="SECID0ETXAG"><title>Key to the native and invasive species of <italic><tp:taxon-name><tp:taxon-name-part taxon-name-part-type="genus">Murdannia</tp:taxon-name-part></tp:taxon-name></italic> in the Neotropics</title><table-wrap content-type="key" position="anchor" orientation="portrait"><table id="TID0ESPAC" rules="all"><tbody><tr><td rowspan="1" colspan="1">1</td><td rowspan="1" colspan="1">Inflorescences composed of 2–several verticillate or alternate to subopposite cincinni, rarely composed of a solitary cincinnus, bracteoles persistent; flowers enantiostylous, sepals with glandular hairs or with a mixture of glandular and eglandular hairs, androecium glabrous or with minute glandular hairs; seeds with a ventri-lateral appendage</td><td rowspan="1" colspan="1">
                    <bold>2</bold>
                  </td></tr><tr><td rowspan="1" colspan="1">–</td><td rowspan="1" colspan="1">Inflorescences composed of a solitary cincinnus or fascicle-like, bracteoles caducous; flowers non-enantiostylous, sepals glabrous, androecium medially bearded with moniliform hairs; seeds without a ventri-lateral appendage</td><td rowspan="1" colspan="1">
                    <bold>5</bold>
                  </td></tr><tr><td rowspan="1" colspan="1">2</td><td rowspan="1" colspan="1">Bracteoles cup-shaped; pedicels erect at post-anthesis and in fruit; petals glabrous, filaments, ovaries and capsules glabrous; hilum in a deep depression</td><td rowspan="1" colspan="1">
                    <bold>3</bold>
                  </td></tr><tr><td rowspan="1" colspan="1">–</td><td rowspan="1" colspan="1">Bracteoles flat; pedicels deflexed at post-anthesis and in fruit; petals with minute glandular hairs at base on the adaxial surface, filaments, ovaries and capsules with glandular hairs; hilum in a shallow depression</td><td rowspan="1" colspan="1">
                    <bold>4</bold>
                  </td></tr><tr><td rowspan="1" colspan="1">3</td><td rowspan="1" colspan="1">Cincinni alternate, rarely subopposite, sinuate; plants generally delicate; stems prostrate, thin, densely branched at the base; leaves chartaceous, linear to linear-oblong; main axis of inflorescence with sparse eglandular and glandular hairs; cincinnus bracts with caudate apex; seeds densely farinose, the testa costate to slightly rugose</td><td rowspan="1" colspan="1">
                    <bold><italic><tp:taxon-name><tp:taxon-name-part taxon-name-part-type="genus">Murdannia</tp:taxon-name-part> <tp:taxon-name-part taxon-name-part-type="species">burchellii</tp:taxon-name-part></tp:taxon-name></italic> (C.B.Clarke) M.Pell.</bold> (Fig. <xref ref-type="fig" rid="F1">1</xref>)</td></tr><tr><td rowspan="1" colspan="1">–</td><td rowspan="1" colspan="1">Cincinni verticillate, straight; plants generally robust; stems ascending to erect, succulent, little branched at base to unbranched; leaves succulent, linear-lanceolate to lanceolate; main axis of inflorescence with dense glandular and sparse eglandular hairs; cincinnus bracts with acuminate apex; seeds farinose, the testa scrobiculate to foveolate</td><td rowspan="1" colspan="1">
                    <bold><italic><tp:taxon-name><tp:taxon-name-part taxon-name-part-type="genus">Murdannia</tp:taxon-name-part> <tp:taxon-name-part taxon-name-part-type="species">gardneri</tp:taxon-name-part></tp:taxon-name></italic> (C.B.Clarke) G.Brückn.</bold> (Figs <xref ref-type="fig" rid="F3">3</xref>–<xref ref-type="fig" rid="F4">4</xref>)</td></tr><tr><td rowspan="1" colspan="1">4</td><td rowspan="1" colspan="1">Inflorescence reduced to a solitary cincinnus (but sometimes several clustered in a synflorescence near towards the shoot apex), peduncles with a mixture of eglandular (scabrid) and glandular to densely glandular hairs, cincinni 2–7-flowered; plants without a definite base; leaves distichously-alternate; flowers buds ovoid; capsules broadly ovoid to broadly ellipsoid, locules 1-seeded</td><td rowspan="1" colspan="1">
                    <bold><italic><tp:taxon-name><tp:taxon-name-part taxon-name-part-type="genus">Murdannia</tp:taxon-name-part> <tp:taxon-name-part taxon-name-part-type="species">engelsii</tp:taxon-name-part></tp:taxon-name></italic> M.Pell. &amp; Faden</bold> (Fig. <xref ref-type="fig" rid="F2">2</xref>)</td></tr><tr><td rowspan="1" colspan="1">–</td><td rowspan="1" colspan="1">Inflorescence a terminal thyrse composed of several whorls of 1-flowered cincinni, peduncles with glandular to densely glandular hairs, cincinni 1-flowered; plants with a definite base; leaves spirally-alternate; flower buds ellipsoid to narrowly ellipsoid; capsules oblongoid to broadly oblongoid, locules 2-seeded</td><td rowspan="1" colspan="1">
                    <bold><italic><tp:taxon-name><tp:taxon-name-part taxon-name-part-type="genus">Murdannia</tp:taxon-name-part> <tp:taxon-name-part taxon-name-part-type="species">paraguayensis</tp:taxon-name-part></tp:taxon-name></italic> (C.B.Clarke ex Chodat) G.Brückn.</bold> (Fig. <xref ref-type="fig" rid="F6">6</xref>)</td></tr><!--PageBreak--><tr><td rowspan="1" colspan="1">5</td><td rowspan="1" colspan="1">Leaves distichously-alternate; inflorescences long-pedunculate, exerted from the leaf-sheaths, cincinni 2–12-flowered, pendent; flowers zygomorphic, stamens 2, staminodes 4 (1 staminode antesepalous, sometimes lacking the antherode), antherodes white to cream; capsules ovoid to subglobose</td><td rowspan="1" colspan="1">
                    <bold><italic><tp:taxon-name><tp:taxon-name-part taxon-name-part-type="genus">Murdannia</tp:taxon-name-part> <tp:taxon-name-part taxon-name-part-type="species">nudiflora</tp:taxon-name-part></tp:taxon-name></italic> (L.) Brenan</bold> (Fig. <xref ref-type="fig" rid="F5">5</xref>)</td></tr><tr><td rowspan="1" colspan="1">–</td><td rowspan="1" colspan="1">Leaves spirally-alternate; inflorescences sessile, enclosed by the leaf-sheaths; cincinni 1-flowered, erect; flowers actinomorphic, stamens 3, staminodes 3, antherodes yellow (flowers uncertain in <tp:taxon-name><tp:taxon-name-part taxon-name-part-type="genus">Murdannia</tp:taxon-name-part> <tp:taxon-name-part taxon-name-part-type="uncertainty-rank">aff.</tp:taxon-name-part> <tp:taxon-name-part taxon-name-part-type="species">triquetra</tp:taxon-name-part></tp:taxon-name>); capsules oblongoid to ellipsoid</td><td rowspan="1" colspan="1">
                    <bold>6</bold>
                  </td></tr><tr><td rowspan="1" colspan="1">6</td><td rowspan="1" colspan="1">Annuals without a definite base; roots thin; stems trailing, apex ascending, densely branched; petals glabrous; capsules with 3-seeded locules; seeds transversely ellipsoid</td><td rowspan="1" colspan="1">
                    <bold><tp:taxon-name><tp:taxon-name-part taxon-name-part-type="genus">Murdannia</tp:taxon-name-part> <tp:taxon-name-part taxon-name-part-type="uncertainty-rank">aff.</tp:taxon-name-part> <tp:taxon-name-part taxon-name-part-type="species">triquetra</tp:taxon-name-part></tp:taxon-name> (Wall. ex C.B.Clarke) G.Brückn.</bold> (Fig. <xref ref-type="fig" rid="F9">9</xref>)</td></tr><tr><td rowspan="1" colspan="1">–</td><td rowspan="1" colspan="1">Perennials with a definite base; roots tuberous; stems erect (only the short rhizome prostrate), unbranched; petals medially bearded with moniliform hairs on the adaxial surface; capsules with 6-seeded locules; seeds cuboid to polygonal</td><td rowspan="1" colspan="1">
                    <bold>7</bold>
                  </td></tr><tr><td rowspan="1" colspan="1">7</td><td rowspan="1" colspan="1">Leaf-blades margins glabrous throughout, inflorescences-bearing leaves with expanded blades (2.2–13.6 cm long); anthers brown</td><td rowspan="1" colspan="1">
                    <bold><italic><tp:taxon-name><tp:taxon-name-part taxon-name-part-type="genus">Murdannia</tp:taxon-name-part> <tp:taxon-name-part taxon-name-part-type="species">schomburgkiana</tp:taxon-name-part></tp:taxon-name></italic> (Kunth) G.Brückn.</bold> (Fig. <xref ref-type="fig" rid="F7">7</xref>)</td></tr><tr><td rowspan="1" colspan="1">–</td><td rowspan="1" colspan="1">Leaf-blades margins ciliate at least at base, inflorescences-bearing leaves reduced to bladeless sheaths or with much reduced blades (0.2–1.8 cm long); anthers purple</td><td rowspan="1" colspan="1">
                    <bold><italic><tp:taxon-name><tp:taxon-name-part taxon-name-part-type="genus">Murdannia</tp:taxon-name-part> <tp:taxon-name-part taxon-name-part-type="species">semifoliata</tp:taxon-name-part></tp:taxon-name></italic> (C.B.Clarke) G.Brückn.</bold> (Fig. <xref ref-type="fig" rid="F8">8</xref>)</td></tr></tbody></table></table-wrap><fig id="F1" position="float" orientation="portrait"><label>Figure 1.</label><caption><p>
          <italic><tp:taxon-name><tp:taxon-name-part taxon-name-part-type="genus">Murdannia</tp:taxon-name-part> <tp:taxon-name-part taxon-name-part-type="species">burchellii</tp:taxon-name-part></tp:taxon-name></italic> (C.B.Clarke) M.Pell. Lectotype of <italic><tp:taxon-name><tp:taxon-name-part taxon-name-part-type="genus">Aneilema</tp:taxon-name-part> <tp:taxon-name-part taxon-name-part-type="species">gardneri</tp:taxon-name-part></tp:taxon-name></italic> var. <italic><tp:taxon-name><tp:taxon-name-part taxon-name-part-type="species">burchellii</tp:taxon-name-part></tp:taxon-name></italic> (K barcode K000363240). Photograph courtesy of <named-content xmlns:xlink="http://www.w3.org/1999/xlink" xlink:type="simple" content-type="institution" xlink:href="http://grbio.org/institution/royal-botanic-gardens-0" id="NCID0ENDBG">Royal Botanic Gardens</named-content>, Kew, London.</p></caption><graphic xmlns:xlink="http://www.w3.org/1999/xlink" xlink:href="phytokeys-074-035-g001.jpg" position="float" orientation="portrait" xlink:type="simple" id="oo_109949.jpg"/></fig><fig id="F2" position="float" orientation="portrait"><label>Figure 2.</label><caption><p>
          <italic><tp:taxon-name><tp:taxon-name-part taxon-name-part-type="genus">Murdannia</tp:taxon-name-part> <tp:taxon-name-part taxon-name-part-type="species">engelsii</tp:taxon-name-part></tp:taxon-name></italic> M.Pell. &amp; Faden. <bold>A</bold> Sandy banks of rio Teles Pires, white arrow showing a subpopulation of <italic><tp:taxon-name><tp:taxon-name-part taxon-name-part-type="genus">Murdannia</tp:taxon-name-part> <tp:taxon-name-part taxon-name-part-type="species">engelsii</tp:taxon-name-part></tp:taxon-name></italic> <bold>B</bold> detail of the stem, showing the conduplicate and falcate leaves, with amplexicaul bases <bold>C</bold> detail of the inflorescence, showing the deflexed pedicels at post-anthesis <bold>D</bold> side view of a male flower, showing the short and bent style. <bold>E</bold> front view of a bisexual flower, showing the long curved style <bold>F</bold> detail of a young fruit, showing the pedicel and sepals with glandular hairs, gently curved style and capitate stigma <bold>G–J</bold> seeds: <bold>G</bold> dorsal view of a seed, showing the scrobiculate and cleft testa, and the semilateral embryotega <bold>H</bold> ventral view of the same seed, showing the ventral furrows and tan appendage surrounding the hilum <bold>I</bold> dorsal view of another seed, showing the shallowly scrobiculate and slightly cleft testa, and the semidorsal embryotega <bold>J</bold> ventral view of the same seed, with the appendage removed, showing the linear hilum in a shallow depression. K, dorsal view of a seed, showing the smooth testa. Photographs <bold>A–F</bold> by M.E. Engels, <bold>G–J</bold> by R.F. Almeida.</p></caption><graphic xmlns:xlink="http://www.w3.org/1999/xlink" xlink:href="phytokeys-074-035-g002.jpg" position="float" orientation="portrait" xlink:type="simple" id="oo_109950.jpg"/></fig><fig id="F3" position="float" orientation="portrait"><label>Figure 3.</label><caption><p>
          <italic><tp:taxon-name><tp:taxon-name-part taxon-name-part-type="genus">Murdannia</tp:taxon-name-part> <tp:taxon-name-part taxon-name-part-type="species">gardneri</tp:taxon-name-part></tp:taxon-name></italic> (Seub.) G.Brückn. <bold>A</bold> Inflorescence, showing the verticillate cincinni and open lilac flowers <bold>B</bold> detail of the inflorescence, showing the ascending and straight cincinni <bold>C</bold> flooded grassland in the state of Minas Gerais. Photographs <bold>A–B</bold> by W. Milliken, <bold>C</bold> by I.L.M. Resende.</p></caption><graphic xmlns:xlink="http://www.w3.org/1999/xlink" xlink:href="phytokeys-074-035-g003.jpg" position="float" orientation="portrait" xlink:type="simple" id="oo_109951.jpg"/></fig><fig id="F4" position="float" orientation="portrait"><label>Figure 4.</label><caption><p>
          <italic><tp:taxon-name><tp:taxon-name-part taxon-name-part-type="genus">Murdannia</tp:taxon-name-part> <tp:taxon-name-part taxon-name-part-type="species">gardneri</tp:taxon-name-part></tp:taxon-name></italic> (Seub.) G.Brückn. Isolectotype of <italic><tp:taxon-name><tp:taxon-name-part taxon-name-part-type="genus">Aneilema</tp:taxon-name-part> <tp:taxon-name-part taxon-name-part-type="species">gardneri</tp:taxon-name-part></tp:taxon-name></italic> (P barcode P02088022). Photograph courtesy of the <named-content xmlns:xlink="http://www.w3.org/1999/xlink" xlink:type="simple" content-type="institution" xlink:href="http://grbio.org/institution/mus%C3%A9um-1" id="NCID0EQHBG">Muséum</named-content> National d’Histoire Naturelle, Paris.</p></caption><graphic xmlns:xlink="http://www.w3.org/1999/xlink" xlink:href="phytokeys-074-035-g004.jpg" position="float" orientation="portrait" xlink:type="simple" id="oo_109952.jpg"/></fig><fig id="F5" position="float" orientation="portrait"><label>Figure 5.</label><caption><p>
          <italic><tp:taxon-name><tp:taxon-name-part taxon-name-part-type="genus">Murdannia</tp:taxon-name-part> <tp:taxon-name-part taxon-name-part-type="species">nudiflora</tp:taxon-name-part></tp:taxon-name></italic> (L.) Brenan. <bold>A</bold> Habit <bold>B</bold> detail of a stem, showing the apical and long-pedunculate inflorescence <bold>C</bold> front view of a bisexual flower. Photograph <bold>A, C</bold> by W. Vargas and <bold>B</bold> by M.E. Engels.</p></caption><graphic xmlns:xlink="http://www.w3.org/1999/xlink" xlink:href="phytokeys-074-035-g005.jpg" position="float" orientation="portrait" xlink:type="simple" id="oo_109953.jpg"/></fig><fig id="F6" position="float" orientation="portrait"><label>Figure 6.</label><caption><p>
          <italic><tp:taxon-name><tp:taxon-name-part taxon-name-part-type="genus">Murdannia</tp:taxon-name-part> <tp:taxon-name-part taxon-name-part-type="species">paraguayensis</tp:taxon-name-part></tp:taxon-name></italic> (C.B.Clarke) G.Brückn. <bold>A</bold> Detail of a flowering shoot, showing the succulent stem, succulent, canaliculate and falcate leaves, and an inflorescence with lilac flowers <bold>B</bold> Detail of the apex of a flowering shoot, showing a terminal inflorescence with white flowers, and pedicels deflexed post-anthesis <bold>C</bold> Inflorescence showing the 1-flowered verticillate cincinni and open mauve flowers <bold>D</bold> Side view of a male flower, showing the sepals with glandular hairs <bold>E</bold> flooded grassland in Sidrolândia, Mato Grosso do Sul. Photograph <bold>A</bold> by I.L.M. Resende, <bold>B, E</bold> by S.N. Moreira and <bold>C–D</bold> by V.C. Souza.</p></caption><graphic xmlns:xlink="http://www.w3.org/1999/xlink" xlink:href="phytokeys-074-035-g006.jpg" position="float" orientation="portrait" xlink:type="simple" id="oo_109954.jpg"/></fig><fig id="F7" position="float" orientation="portrait"><label>Figure 7.</label><caption><p>
          <italic><tp:taxon-name><tp:taxon-name-part taxon-name-part-type="genus">Murdannia</tp:taxon-name-part> <tp:taxon-name-part taxon-name-part-type="species">schomburgkiana</tp:taxon-name-part></tp:taxon-name></italic> (Kunth) G.Brückn. Isolectotype of <italic><tp:taxon-name><tp:taxon-name-part taxon-name-part-type="genus">Aneilema</tp:taxon-name-part> <tp:taxon-name-part taxon-name-part-type="species">schomburgkianum</tp:taxon-name-part></tp:taxon-name></italic> (P barcode P02088026). Photograph courtesy of the Muséum National d’Histoire Naturelle, Paris.</p></caption><graphic xmlns:xlink="http://www.w3.org/1999/xlink" xlink:href="phytokeys-074-035-g007.jpg" position="float" orientation="portrait" xlink:type="simple" id="oo_109955.jpg"/></fig><fig id="F8" position="float" orientation="portrait"><label>Figure 8.</label><caption><p>
          <italic><tp:taxon-name><tp:taxon-name-part taxon-name-part-type="genus">Murdannia</tp:taxon-name-part> <tp:taxon-name-part taxon-name-part-type="species">semifoliata</tp:taxon-name-part></tp:taxon-name></italic> (C.B.Clarke) G.Brückn. Lectotype of <italic><tp:taxon-name><tp:taxon-name-part taxon-name-part-type="genus">Aneilema</tp:taxon-name-part> <tp:taxon-name-part taxon-name-part-type="species">semifoliatum</tp:taxon-name-part></tp:taxon-name></italic> (<named-content xmlns:xlink="http://www.w3.org/1999/xlink" content-type="dwc:institutional_code" xlink:type="simple">BM</named-content> barcode BM000938202). Photograph courtesy of The <named-content xmlns:xlink="http://www.w3.org/1999/xlink" xlink:type="simple" content-type="institution" xlink:href="http://grbio.org/institution/natural-history-museum" id="NCID0EEMBG">Natural History Museum</named-content> of London.</p></caption><graphic xmlns:xlink="http://www.w3.org/1999/xlink" xlink:href="phytokeys-074-035-g008.jpg" position="float" orientation="portrait" xlink:type="simple" id="oo_109956.jpg"/></fig><fig id="F9" position="float" orientation="portrait"><label>Figure 9.</label><caption><p>
          <italic><tp:taxon-name><tp:taxon-name-part taxon-name-part-type="genus">Murdannia</tp:taxon-name-part></tp:taxon-name></italic> aff. <italic><tp:taxon-name><tp:taxon-name-part taxon-name-part-type="species">triquetrum</tp:taxon-name-part></tp:taxon-name></italic> (Wall. ex C.B.Clarke) G.Brückn., from Esteros de Arauca, Colombia. <bold>A</bold> Detail of a stem, showing an apical fruit <bold>B</bold> detail of an internode, showing a side view of a male flower. Photographs by M. Fernández.</p></caption><graphic xmlns:xlink="http://www.w3.org/1999/xlink" xlink:href="phytokeys-074-035-g009.jpg" position="float" orientation="portrait" xlink:type="simple" id="oo_109957.jpg"/></fig></tp:treatment-sec><ref-list><ref id="B22"><mixed-citation xmlns:xlink="http://www.w3.org/1999/xlink" xlink:type="simple">
          <person-group><name name-style="western"><surname>Faden</surname><given-names>RB</given-names></name></person-group> (<year>1998</year>) <article-title><tp:taxon-name><tp:taxon-name-part taxon-name-part-type="family">Commelinaceae</tp:taxon-name-part></tp:taxon-name>.</article-title> In: <person-group><name name-style="western"><surname>Kubitzki</surname><given-names>K</given-names></name></person-group> (<role>Ed.</role>) <issue-title>The families and genera of vascular plants, vol.</issue-title> <source>4. Springer Verlag. Berlin</source>, <fpage>109</fpage>–<lpage>128</lpage>. doi: <ext-link xlink:type="simple" ext-link-type="doi" xlink:href="10.1007/978-3-662-03531-3_12">10.1007/978-3-662-03531-3_12</ext-link></mixed-citation></ref><ref id="B1"><mixed-citation xmlns:xlink="http://www.w3.org/1999/xlink" xlink:type="simple">
          <person-group><name name-style="western"><surname>Ancy</surname><given-names>AA</given-names></name></person-group> (<year>2014</year>) <source>Taxonomic revision of the genus <italic><tp:taxon-name><tp:taxon-name-part taxon-name-part-type="genus">Murdannia</tp:taxon-name-part></tp:taxon-name></italic> Royle (<tp:taxon-name><tp:taxon-name-part taxon-name-part-type="family">Commelinaceae</tp:taxon-name-part></tp:taxon-name>) in India</source>. <comment>Ph.D. thesis</comment>. <publisher-name>Calicut University</publisher-name>, <publisher-loc>India</publisher-loc>.</mixed-citation></ref><ref id="B2"><mixed-citation xmlns:xlink="http://www.w3.org/1999/xlink" xlink:type="simple">
          <person-group><name name-style="western"><surname>Ancy</surname><given-names>AA</given-names></name><name name-style="western"><surname>Nampy</surname><given-names>S</given-names></name></person-group> (<year>2014</year>) <article-title>Taxonomic significance of capsule and seed characters of Indian species of <italic><tp:taxon-name><tp:taxon-name-part taxon-name-part-type="genus">Murdannia</tp:taxon-name-part></tp:taxon-name></italic> Royle (<tp:taxon-name><tp:taxon-name-part taxon-name-part-type="family">Commelinaceae</tp:taxon-name-part></tp:taxon-name>).</article-title> <source>Phytotaxa</source> <volume>178</volume>(<issue>1</issue>): <fpage>001</fpage>–<lpage>022</lpage>.</mixed-citation></ref><ref id="B9"><mixed-citation xmlns:xlink="http://www.w3.org/1999/xlink" xlink:type="simple">
          <person-group><name name-style="western"><surname>Brenan</surname><given-names>JPM</given-names></name></person-group> (<year>1966</year>) <article-title>The classification of <tp:taxon-name><tp:taxon-name-part taxon-name-part-type="family">Commelinaceae</tp:taxon-name-part></tp:taxon-name>.</article-title> <source>Botanical Journal of the Linnean Society</source> <volume>59</volume>: <fpage>349</fpage>–<lpage>370</lpage>. doi: <ext-link xlink:type="simple" ext-link-type="doi" xlink:href="10.1111/j.1095-8339.1966.tb00068.x">10.1111/j.1095-8339.1966.tb00068.x</ext-link></mixed-citation></ref><ref id="B36"><mixed-citation xmlns:xlink="http://www.w3.org/1999/xlink" xlink:type="simple">
          <person-group><name name-style="western"><surname>Panigo</surname><given-names>E</given-names></name><name name-style="western"><surname>Ramos</surname><given-names>J</given-names></name><name name-style="western"><surname>Lucero</surname><given-names>L</given-names></name><name name-style="western"><surname>Perreta</surname><given-names>M</given-names></name><name name-style="western"><surname>Vegetti</surname><given-names>A</given-names></name></person-group> (<year>2011</year>) <article-title>The inflorescence in <tp:taxon-name><tp:taxon-name-part taxon-name-part-type="family">Commelinaceae</tp:taxon-name-part></tp:taxon-name>.</article-title> <source>Flora</source> <volume>206</volume>(<issue>4</issue>): <fpage>294</fpage>–<lpage>299</lpage>. doi: <ext-link xlink:type="simple" ext-link-type="doi" xlink:href="10.1016/j.flora.2010.07.003">10.1016/j.flora.2010.07.003</ext-link></mixed-citation></ref><ref id="B25"><mixed-citation xmlns:xlink="http://www.w3.org/1999/xlink" xlink:type="simple">
          <person-group><name name-style="western"><surname>Faden</surname><given-names>RB</given-names></name></person-group> (<year>2012</year>) <chapter-title><tp:taxon-name><tp:taxon-name-part taxon-name-part-type="family">Commelinaceae</tp:taxon-name-part></tp:taxon-name>.</chapter-title> In: <person-group><name name-style="western"><surname>Beentje</surname><given-names>HJ</given-names></name></person-group> (<role>Ed.</role>) <source>Flora of East Tropical Africa</source>. <publisher-name>Royal Botanic Gardens</publisher-name>, <publisher-loc>Kew, London</publisher-loc>, <size units="page">244 pp</size>.</mixed-citation></ref></ref-list></tp:taxon-treatment>
