# Supplementary material for: Taxonomic revision of Neotropical Murdannia Royle (Commelinaceae)
Source: PhytoKeys. 2016 Nov 8;(74):35–78. doi: 10.3897/phytokeys.74.9835 (PMC5234548; doi:10.3897/phytokeys.74.9835)
Supplement: XML Treatment for Murdannia burchellii [file phytokeys.74.9835-treatment2.xml]

<!DOCTYPE tp:taxon-treatment
  PUBLIC "-//TaxonX//DTD Taxonomic Treatment Publishing DTD v0 20100105//EN" "tax-treatment-NSO.dtd">
<tp:taxon-treatment xmlns:tp="http://www.plazi.org/taxpub"><tp:treatment-meta><kwd-group><label>Taxon classification</label><kwd><named-content content-type="kingdom">Plantae</named-content></kwd><kwd><named-content content-type="order">Commelinales</named-content></kwd><kwd><named-content content-type="family">Commelinaceae</named-content></kwd></kwd-group><mixed-citation publication-type="journal"><person-group><name><surname>Pellegrini</surname><given-names>Marco Octávio de Oliveira</given-names></name><name><surname>Faden</surname><given-names>Robert B.</given-names></name><name><surname>de Almeida</surname><given-names>Rafael Felipe</given-names></name></person-group><article-title>Taxonomic revision of Neotropical <italic><tp:taxon-name><tp:taxon-name-part taxon-name-part-type="genus">Murdannia</tp:taxon-name-part></tp:taxon-name></italic> Royle (<tp:taxon-name><tp:taxon-name-part taxon-name-part-type="family">Commelinaceae</tp:taxon-name-part></tp:taxon-name>)</article-title><source>PhytoKeys</source><day>8</day><month>11</month><year>2016</year><volume>2016</volume><issue>74</issue><fpage>35</fpage><lpage>78</lpage><pub-id pub-id-type="doi">10.3897/phytokeys.74.9835</pub-id></mixed-citation></tp:treatment-meta><tp:nomenclature><label>1.</label><tp:taxon-name>
            <tp:taxon-name-part taxon-name-part-type="genus">Murdannia</tp:taxon-name-part>
            <tp:taxon-name-part taxon-name-part-type="species">burchellii</tp:taxon-name-part>
            <object-id xmlns:xlink="http://www.w3.org/1999/xlink" content-type="ipni" xlink:type="simple">urn:lsid:ipni.org:names:77158526-1</object-id>
          </tp:taxon-name><tp:taxon-authority>(C.B.Clarke) M.Pell.</tp:taxon-authority><tp:taxon-status xmlns:xlink="http://www.w3.org/1999/xlink" xlink:type="simple">comb. et stat. nov.</tp:taxon-status><xref ref-type="fig" rid="F1">Figs 1</xref><xref ref-type="fig" rid="F10">, 10</xref><tp:nomenclature-citation-list><tp:nomenclature-citation><tp:taxon-name>
                <tp:taxon-name-part taxon-name-part-type="genus">Aneilema</tp:taxon-name-part> <tp:taxon-name-part taxon-name-part-type="species">gardneri</tp:taxon-name-part> <tp:taxon-name-part taxon-name-part-type="infraspecific-rank">var.</tp:taxon-name-part> <tp:taxon-name-part taxon-name-part-type="variety">burchellii</tp:taxon-name-part></tp:taxon-name><comment>C.B.Clarke, Monogr. Phan. 3: 217. 1881. Lectotype (designated here): BRAZIL. s.loc., fl., fr., s.dat., W.J. Burchell 8165 (K barcode K000363240!; isolectotypes: <named-content xmlns:xlink="http://www.w3.org/1999/xlink" content-type="dwc:institutional_code" xlink:type="simple">GH</named-content> barcode GH00415446!, P barcode P02088020!).</comment></tp:nomenclature-citation><tp:nomenclature-citation><tp:taxon-name>
                <tp:taxon-name-part taxon-name-part-type="genus">Aneilema</tp:taxon-name-part> <tp:taxon-name-part taxon-name-part-type="species">gardneri</tp:taxon-name-part> <tp:taxon-name-part taxon-name-part-type="infraspecific-rank">var.</tp:taxon-name-part> <tp:taxon-name-part taxon-name-part-type="variety">glabrior</tp:taxon-name-part></tp:taxon-name><comment>C.B.Clarke, Monogr. Phan. 3: 217. 1881. Lectotype (designated here): BRAZIL. Goyaz, fl., fr., 1841, G. Gardner 4020 (P barcode P02088023!; isolectotypes: <named-content xmlns:xlink="http://www.w3.org/1999/xlink" content-type="dwc:institutional_code" xlink:type="simple">BM</named-content> not found, G barcode G00098263!, <named-content xmlns:xlink="http://www.w3.org/1999/xlink" content-type="dwc:institutional_code" xlink:type="simple">NY</named-content> barcode NY00247402!). <bold>Syn. nov.</bold></comment></tp:nomenclature-citation></tp:nomenclature-citation-list></tp:nomenclature><tp:treatment-sec sec-type="description" id="SECID0ENQBG"><title>Description.</title><p>
            <italic>Herbs</italic> ca. 14.0–55.0 cm tall., perennial, rhizomatous with a definite base, terrestrial to paludal to rooted emergent in flooded fields. <italic>Roots</italic> thin, fibrous, brown to dark-brown, densely to sparsely pilose with medium to dark brown hairs, emerging from the rhizome and from the basal most nodes. <italic>Rhizomes</italic> short, light to medium brown, buried in the sand or ground. <italic>Stems</italic> trailing with ascending apex, thin, densely branched or branched only at the base; internodes 1.8–8.4 cm long, green to vinaceous to reddish brown, sparsely pilose to hispid with hyaline hairs, becoming glabrous with age, with a line of eglandular hyaline hairs opposite the leaf above. <italic>Leaves</italic> spirally-alternate, evenly distributed along the stems, the distal ones gradually smaller than the proximal ones; sheaths 0.3–1.3 cm long, vinaceous to reddish brown, sparsely pilose to hispid with hyaline hairs, becoming glabrous with age, hairs hyaline, margins setose, with a line of eglandular hairs opposite to the leaf above; lamina 2.7–13 × 0.3–0.6 cm, linear to linear oblong, membranous, conduplicate, slightly falcate, light green to greyish green on both sides, drying light brown to olive-green on both sides, sparsely pilose to hispid, becoming glabrous with age, rarely glabrous, base truncate, margins green, ciliate to setose throughout or only at base, apex acuminate to mucronate; midvein conspicuous, impressed adaxially, prominently acute abaxially, secondary veins 2–(3) pairs, adaxially inconspicuous to slightly conspicuous, dark green, abaxially somewhat conspicuous, dark green. <italic>Inflorescences</italic> 1–2–(4) thyrsi, terminal or axillary in the uppermost nodes, thyrse with (1–)2–16, alternate to subopposite cincinni; peduncles 2.3–7.6 cm, with a sparse mixture of eglandular (scabrid) and glandular, hyaline hairs; basal bract reduced or leaf-like, 1.4–5.1 × 0.1–0.3 cm, lanceolate to linear, sparsely pilose to hispid, rarely glabrous, base truncate, margins ciliate to setose, apex acuminate, veins inconspicuous, concolorous or green; cincinni bracts ca. 0.2–1.1 × 0.1–0.4 cm, triangular to broadly triangular, cup-shaped, light green to lilac, glabrous to pilose at base, base amplexicaul, non-perfoliate, margins glabrous to sparsely ciliate, apex caudate; cincinni 2–9-flowered, erect, sinuate, cincinnus peduncle 0.4–2.2 cm, green to vinaceous to purple, with a mixture of sparse eglandular (scabrid) and sparse or more numerous glandular, hyaline hairs, cincinnus internodes 0.2–1.1 cm long, green to vinaceous to purple, with a mixture of sparse eglandular (scabrid) and sparse or more numerous glandular, hyaline hairs; bracteoles ca. 1.8–3.7 × 0.9–1 mm, persistent, triangular to broadly triangular, cup-shaped, light green to lilac, glabrous to sparsely pilose, base amplexicaul, non-perfoliate, margins glabrous or rarely sparsely ciliate, apex acuminate. <italic>Flowers</italic> bisexual or male, enantiostylous, ca. 0.5–1.2 cm diameter; floral buds narrowly ovoid to ovoid, 2.1–4 × 1–2 mm, green to lilac; pedicels 0.3–1 cm long, green to vinaceous to purple, with a mixture of sparse eglandular (scabrid) and sparse or more numerous glandular, hyaline hairs, erect and elongate in fruit; sepals 3.2–5 × 1.5–2 mm, triangular to ovate-triangular, cucullate, green, glandular to densely glandular, hyaline hairs, apex acuminate, margins hyaline light green to hyaline lilac; petals equal, 4–6.3 × 3–4.2 mm, obovate to narrowly obovate, slightly cucullate, pale lilac to lilac to pink, rarely white, glabrous, base cuneate, margins entire, apex obtuse to rounded; stamens 3, equal, filaments glabrous, gently curved at the apex, 3.8–5.2 mm long, pale lilac to lilac or white, anthers narrowly elliptic to narrowly oblong, 0.8–1.0 × 0.3–0.7 mm, connective lilac, anthers sacs white, pollen white; staminodes 3, equal, filaments glabrous, straight, 1.6–2.1 mm long, pale lilac to white, antherodes sagittate, 0.8–0.9 × 0.9–1.0 mm, connective golden yellow, lobes conspicuous, cream-colored to pale yellow; ovary ellipsoid to oblongoid, 0.9–1.8 × 0.6–0.8 mm, 3-locular, white to light green, smooth, glabrous, style gently curved at the apex, ca. 1.8–3.6 mm, pale lilac to lilac or white, stigma truncate, white to lilac. <italic>Capsules</italic> 2.8–4.4 × 3–4.8 mm, subglobose to globose, apiculate due to persistent style, 3-locular, 3-valved, light <!--PageBreak-->brown when mature, glabrous, smooth. <italic>Seeds</italic> 1 per locule, 1.9–2.8 × 1.3–2.1 mm, reniform to broadly ellipsoid, cleft towards the embryotega, ventrally flattened, testa dark brown to greyish brown, densely farinose, costate to slightly rugose, with ridges radiating from the embryotega, with a tan appendage that extends ventri-laterally to the embryotega and basally into the hilum; embryotega semilateral, relatively inconspicuous, generally covered by a cream farina, without a prominent apicule; hilum linear, approximately the same length as the seed, in a deep depression.</p></tp:treatment-sec><tp:treatment-sec sec-type="Specimens seen" id="SECID0EHRBG"><title>Specimens seen.</title><p>
            <bold>BOLIVIA. Santa Cruz</bold>: San Ignacio de Velasco, 30 km acia S, 12 Apr 1988, B. Bruderreck 310 (<named-content xmlns:xlink="http://www.w3.org/1999/xlink" content-type="dwc:institutional_code" xlink:type="simple">LPB</named-content>, <named-content xmlns:xlink="http://www.w3.org/1999/xlink" content-type="dwc:institutional_code" xlink:type="simple">US</named-content>). <bold>BRAZIL. Goiás</bold>: Provincia Goyaz, Salinas, May–Jul 1844, M.A. Weddell 2103 (P); loc. cit., May–Jul 1844, M.A. Weddell 2106 (P); s.loc., 1841, G. Gardner 3481 (K); Colinas do Sul, Vila Borba, 15 Jun 1993, G. Hatschbach et al. 59587 (<named-content xmlns:xlink="http://www.w3.org/1999/xlink" content-type="dwc:institutional_code" xlink:type="simple">MBM</named-content>, <named-content xmlns:xlink="http://www.w3.org/1999/xlink" content-type="dwc:institutional_code" xlink:type="simple">MO</named-content>, <named-content xmlns:xlink="http://www.w3.org/1999/xlink" content-type="dwc:institutional_code" xlink:type="simple">USU</named-content>); Formoso, arredores de Formoso, 3 May 2012, R.J.V. Alves 8898 (R); Paraíso, ca. 27 km sul de Paraíso, 23 Mar 1968, H.S. Irwin et al. 21659 (K, <named-content xmlns:xlink="http://www.w3.org/1999/xlink" content-type="dwc:institutional_code" xlink:type="simple">NY</named-content>, <named-content xmlns:xlink="http://www.w3.org/1999/xlink" content-type="dwc:institutional_code" xlink:type="simple">UB</named-content>); loc. cit., 23 Mar 1968, H.S. Irwin et al. 21717 (<named-content xmlns:xlink="http://www.w3.org/1999/xlink" content-type="dwc:institutional_code" xlink:type="simple">NY</named-content>, <named-content xmlns:xlink="http://www.w3.org/1999/xlink" content-type="dwc:institutional_code" xlink:type="simple">UB</named-content>); <bold>Maranhão</bold>: Carolina, 1 Jun 1950, J.M. Pires &amp; G.A. Black 2564 (<named-content xmlns:xlink="http://www.w3.org/1999/xlink" content-type="dwc:institutional_code" xlink:type="simple">UFMA</named-content>, <named-content xmlns:xlink="http://www.w3.org/1999/xlink" content-type="dwc:institutional_code" xlink:type="simple">US</named-content>); <bold>Pará</bold>: Ilha do Marajó, 15 Aug 1901, fl, fr., M. Guedes 2314 (<named-content xmlns:xlink="http://www.w3.org/1999/xlink" content-type="dwc:institutional_code" xlink:type="simple">BM</named-content>); Serra do Cachimbo, Jun 1955, M. Alvarenga s.n. (<named-content xmlns:xlink="http://www.w3.org/1999/xlink" content-type="dwc:institutional_code" xlink:type="simple">RB</named-content> 90541); loc. cit., 12 Dec 1956, J.M. Pires et al. 6104 (<named-content xmlns:xlink="http://www.w3.org/1999/xlink" content-type="dwc:institutional_code" xlink:type="simple">NY</named-content>, <named-content xmlns:xlink="http://www.w3.org/1999/xlink" content-type="dwc:institutional_code" xlink:type="simple">UFMA</named-content>); Itaituba, arredores da base aérea do Cachimbo, 25 Apr 1983, M.N. Silva et al. 90 (<named-content xmlns:xlink="http://www.w3.org/1999/xlink" content-type="dwc:institutional_code" xlink:type="simple"><named-content content-type="dwc:institutional_code" xlink:type="simple">INPA</named-content></named-content>, K, <named-content xmlns:xlink="http://www.w3.org/1999/xlink" content-type="dwc:institutional_code" xlink:type="simple">MG</named-content>, <named-content xmlns:xlink="http://www.w3.org/1999/xlink" content-type="dwc:institutional_code" xlink:type="simple">NY</named-content>, <named-content xmlns:xlink="http://www.w3.org/1999/xlink" content-type="dwc:institutional_code" xlink:type="simple">US</named-content>); loc. cit., 26 Apr 1983, M.N. Silva et al. 118 (<named-content xmlns:xlink="http://www.w3.org/1999/xlink" content-type="dwc:institutional_code" xlink:type="simple"><named-content content-type="dwc:institutional_code" xlink:type="simple">INPA</named-content></named-content>, <named-content xmlns:xlink="http://www.w3.org/1999/xlink" content-type="dwc:institutional_code" xlink:type="simple">MG</named-content>, <named-content xmlns:xlink="http://www.w3.org/1999/xlink" content-type="dwc:institutional_code" xlink:type="simple">NY</named-content>, <named-content xmlns:xlink="http://www.w3.org/1999/xlink" content-type="dwc:institutional_code" xlink:type="simple">US</named-content>); <bold>Piauí</bold>: Piauhy, Parnaguá, marshy places, Aug–Sep 1839, fl., fr., G. Gardner 2743 (<named-content xmlns:xlink="http://www.w3.org/1999/xlink" content-type="dwc:institutional_code" xlink:type="simple">BM</named-content>, K); <bold>Tocantins</bold>: Araguaina, 20 km ao Sul, 26 Mar 1976, G. Hatschbach &amp; R. Kummrow 38378 (<named-content xmlns:xlink="http://www.w3.org/1999/xlink" content-type="dwc:institutional_code" xlink:type="simple">MBM</named-content>, <named-content xmlns:xlink="http://www.w3.org/1999/xlink" content-type="dwc:institutional_code" xlink:type="simple">US</named-content>). <bold>VENEZUELA. Apure</bold>: Departamento Muñoz, módulos F. Corrales de la UNELLEZ, entre los caños Guaritico y Caicara, 25 Oct 1980, B. Stergios 2379 (<named-content xmlns:xlink="http://www.w3.org/1999/xlink" content-type="dwc:institutional_code" xlink:type="simple">PORT</named-content>, <named-content xmlns:xlink="http://www.w3.org/1999/xlink" content-type="dwc:institutional_code" xlink:type="simple">US</named-content>); loc. cit., 10 Sep 1981, fr., G. Aymard 466 (<named-content xmlns:xlink="http://www.w3.org/1999/xlink" content-type="dwc:institutional_code" xlink:type="simple">PORT</named-content>); loc. cit., 13 Sep 1981, B. Stergios et al. 9568 (<named-content xmlns:xlink="http://www.w3.org/1999/xlink" content-type="dwc:institutional_code" xlink:type="simple">PORT</named-content>, <named-content xmlns:xlink="http://www.w3.org/1999/xlink" content-type="dwc:institutional_code" xlink:type="simple">US</named-content>); loc. cit., 9 Dec 1986, G. Aymard &amp; R. Schargel 5017 (<named-content xmlns:xlink="http://www.w3.org/1999/xlink" content-type="dwc:institutional_code" xlink:type="simple">PORT</named-content>, <named-content xmlns:xlink="http://www.w3.org/1999/xlink" content-type="dwc:institutional_code" xlink:type="simple">US</named-content>); loc. cit., 12 Dec 1986, G. Aymard &amp; R. Schargel 5071 (<named-content xmlns:xlink="http://www.w3.org/1999/xlink" content-type="dwc:institutional_code" xlink:type="simple">PORT</named-content>, <named-content xmlns:xlink="http://www.w3.org/1999/xlink" content-type="dwc:institutional_code" xlink:type="simple">US</named-content>); <bold>Cojedes</bold>: San Carlos, en extremo Sur del Hato “El Laurel”, mas o menos km. 17 al sur de San Carlos, 21 Aug 1976, fl., fr., B. Trujillo 13843 (<named-content xmlns:xlink="http://www.w3.org/1999/xlink" content-type="dwc:institutional_code" xlink:type="simple">MY</named-content>); <bold>Guárico</bold>: Calabozo, ca. 39 km SSW of Calabozo on Hato Masaguaral, 17 Sep 1983, R. Rondeau 469 (<named-content xmlns:xlink="http://www.w3.org/1999/xlink" content-type="dwc:institutional_code" xlink:type="simple">US</named-content>); <bold>Portuguesa</bold>: Guanare, terrenos de la UNELLEZ, Mesa de Cavacas, 6 Sep 1986, fl., fr., B. Stergios 7151 (<named-content xmlns:xlink="http://www.w3.org/1999/xlink" content-type="dwc:institutional_code" xlink:type="simple">PORT</named-content>).</p></tp:treatment-sec><tp:treatment-sec sec-type="distribution" id="SECID0E6WBG"><title>Distribution and habitat.</title><p>
            <italic><tp:taxon-name><tp:taxon-name-part taxon-name-part-type="genus">Murdannia</tp:taxon-name-part> <tp:taxon-name-part taxon-name-part-type="species">burchellii</tp:taxon-name-part></tp:taxon-name></italic> has a very fragmented distribution, probably due to lack of collections, being known to occur in Bolivia, Brazil (in the states of Goiás, Maranhão, Pará, Piauí and Tocantins), and Venezuela (Fig. <xref ref-type="fig" rid="F10">10</xref>). It grows in shady to open sandy river banks of the Amazon and Cerrado domains.</p><fig id="F10" position="float" orientation="portrait"><label>Figure 10.</label><caption><p>Distribution map of Neotropical <italic><tp:taxon-name><tp:taxon-name-part taxon-name-part-type="genus">Murdannia</tp:taxon-name-part></tp:taxon-name></italic> Royle. <bold>Full circles</bold> <italic><tp:taxon-name><tp:taxon-name-part taxon-name-part-type="genus">Murdannia</tp:taxon-name-part> <tp:taxon-name-part taxon-name-part-type="species">burchellii</tp:taxon-name-part></tp:taxon-name></italic> <bold>Full stars</bold> <italic><tp:taxon-name><tp:taxon-name-part taxon-name-part-type="genus">Murdannia</tp:taxon-name-part> <tp:taxon-name-part taxon-name-part-type="species">engelsii</tp:taxon-name-part></tp:taxon-name></italic> <bold>Triangles</bold> <italic><tp:taxon-name><tp:taxon-name-part taxon-name-part-type="genus">Murdannia</tp:taxon-name-part> <tp:taxon-name-part taxon-name-part-type="species">gardneri</tp:taxon-name-part></tp:taxon-name></italic> <bold>Stars</bold> <italic><tp:taxon-name><tp:taxon-name-part taxon-name-part-type="genus">Murdannia</tp:taxon-name-part> <tp:taxon-name-part taxon-name-part-type="species">paraguayensis</tp:taxon-name-part></tp:taxon-name></italic> <bold>Full squares</bold> <italic><tp:taxon-name><tp:taxon-name-part taxon-name-part-type="genus">Murdannia</tp:taxon-name-part> <tp:taxon-name-part taxon-name-part-type="species">schomburgkiana</tp:taxon-name-part></tp:taxon-name></italic> <bold>Squares</bold> <italic><tp:taxon-name><tp:taxon-name-part taxon-name-part-type="genus">Murdannia</tp:taxon-name-part> <tp:taxon-name-part taxon-name-part-type="species">semifoliata</tp:taxon-name-part></tp:taxon-name></italic>.</p></caption><graphic xmlns:xlink="http://www.w3.org/1999/xlink" xlink:href="phytokeys-074-035-g010.jpg" position="float" orientation="portrait" xlink:type="simple" id="oo_109958.jpg"/></fig></tp:treatment-sec><tp:treatment-sec sec-type="phenology" id="SECID0EP1BG"><title>Phenology.</title><p>It was found in bloom and fruit from October to July.</p></tp:treatment-sec><tp:treatment-sec sec-type="conservation status" id="SECID0EU1BG"><title>Conservation status.</title><p>
            <italic><tp:taxon-name><tp:taxon-name-part taxon-name-part-type="genus">Murdannia</tp:taxon-name-part> <tp:taxon-name-part taxon-name-part-type="species">burchellii</tp:taxon-name-part></tp:taxon-name></italic> possesses a wide <abbrev xmlns:xlink="http://www.w3.org/1999/xlink" xlink:title="Extent of Occurrence" id="ABBRID0EE2BG" xlink:type="simple">EOO</abbrev> (ca. 3,513,319.273 km<sup>2</sup>), but due to the few and scattered collections known for this species, its <abbrev xmlns:xlink="http://www.w3.org/1999/xlink" xlink:title="Area of Occurrence" id="ABBRID0EK2BG" xlink:type="simple">AOO</abbrev> is considerably smaller (ca. 22,500.000 km<sup>2</sup>). Thus, following the IUCN recommendations (<xref ref-type="bibr" rid="B31">IUCN 2001</xref>), <italic><tp:taxon-name><tp:taxon-name-part taxon-name-part-type="genus">Murdannia</tp:taxon-name-part> <tp:taxon-name-part taxon-name-part-type="species">burchellii</tp:taxon-name-part></tp:taxon-name></italic> should be considered Least Concern. Nonetheless, it is important to highlight the small number of collections and how fragmented the distribution of <italic><tp:taxon-name><tp:taxon-name-part taxon-name-part-type="genus">Murdannia</tp:taxon-name-part> <tp:taxon-name-part taxon-name-part-type="species">burchellii</tp:taxon-name-part></tp:taxon-name></italic> is. Also, the most recent collection was <!--PageBreak-->made in 1993. Which may indicate an ongoing decrease of size of the subpopulations and the loss of habitat for this species.</p></tp:treatment-sec><tp:treatment-sec sec-type="Nomenclatural notes" id="SECID0EK3BG"><title>Nomenclatural notes.</title><p>When describing <italic><tp:taxon-name><tp:taxon-name-part taxon-name-part-type="genus">Aneilema</tp:taxon-name-part> <tp:taxon-name-part taxon-name-part-type="species">gardneri</tp:taxon-name-part></tp:taxon-name></italic> var. <italic>burchelli</italic>, <xref ref-type="bibr" rid="B17">Clarke (1881)</xref> lists two collections (<italic>W.J. Burchell 8165</italic> and <italic>M.A. Weddell 2106</italic>). Since the name of Clarke’s new variety honors W.J. Burchell, it seems logical to designate his collection as the lectotype. Aside from that, this collection is well distributed in several herbaria around the world. Furthermore, the specimen from K herbarium matches Clarke’s description and has hand annotations made personally by Clarke. Thus, we designate this specimen as the lectotype for <italic><tp:taxon-name><tp:taxon-name-part taxon-name-part-type="genus">Aneilema</tp:taxon-name-part> <tp:taxon-name-part taxon-name-part-type="species">gardneri</tp:taxon-name-part></tp:taxon-name></italic> var. <italic>burchelli</italic>.</p><p>When describing <tp:taxon-name><tp:taxon-name-part taxon-name-part-type="genus">Aneilema</tp:taxon-name-part> <tp:taxon-name-part taxon-name-part-type="species">gardneri</tp:taxon-name-part> <tp:taxon-name-part taxon-name-part-type="infraspecific-rank">var.</tp:taxon-name-part> <tp:taxon-name-part taxon-name-part-type="variety">glabrior</tp:taxon-name-part></tp:taxon-name>, <xref ref-type="bibr" rid="B17">Clarke (1881)</xref> cites three collections by <italic>G. Gardner</italic> (2743, 3481, 4020). The specimen of at K <italic>Gardner 4020</italic> is mounted on the same sheet as <italic>Gardner 3481</italic>, and both being annotated by Clarke as <tp:taxon-name><tp:taxon-name-part taxon-name-part-type="genus">Aneilema</tp:taxon-name-part> <tp:taxon-name-part taxon-name-part-type="species">gardneri</tp:taxon-name-part> <tp:taxon-name-part taxon-name-part-type="infraspecific-rank">var.</tp:taxon-name-part> <tp:taxon-name-part taxon-name-part-type="variety">glabrior</tp:taxon-name-part></tp:taxon-name>. <italic>Gardner 4020</italic> is also the most well distributed of the three collections. Nonetheless, the specimen of at K represents <italic><tp:taxon-name><tp:taxon-name-part taxon-name-part-type="genus">Murdannia</tp:taxon-name-part> <tp:taxon-name-part taxon-name-part-type="species">gardneri</tp:taxon-name-part></tp:taxon-name></italic>, so it cannot be designated as the type of <tp:taxon-name><tp:taxon-name-part taxon-name-part-type="genus">Aneilema</tp:taxon-name-part> <tp:taxon-name-part taxon-name-part-type="species">gardneri</tp:taxon-name-part> <tp:taxon-name-part taxon-name-part-type="infraspecific-rank">var.</tp:taxon-name-part> <tp:taxon-name-part taxon-name-part-type="variety">glabrior</tp:taxon-name-part></tp:taxon-name>. Thus, the specimen at K is not considered part of the original material. One of us (<named-content xmlns:xlink="http://www.w3.org/1999/xlink" content-type="dwc:institutional_code" xlink:type="simple">RBF</named-content>) examined and recorded a specimen of <italic>Gardner 4020</italic> at <named-content xmlns:xlink="http://www.w3.org/1999/xlink" content-type="dwc:institutional_code" xlink:type="simple">BM</named-content> in 1993, with the following data on the label: “Moist campos between Natividade and Conceição, Feby 1840, Herb. Gardner.” While this would appear to be the most logical choice for a lectotype, the specimen was not photographed when other types were photographed at <named-content xmlns:xlink="http://www.w3.org/1999/xlink" content-type="dwc:institutional_code" xlink:type="simple">BM</named-content>, and it cannot be found today. Therefore, the specimen at P is here designated as the lectotype. This specimen also bears an identification in Clarke’s handwriting.</p></tp:treatment-sec><tp:treatment-sec sec-type="discussion" id="SECID0EBAAI"><title>Discussion.</title><p>
            <italic><tp:taxon-name><tp:taxon-name-part taxon-name-part-type="genus">Murdannia</tp:taxon-name-part> <tp:taxon-name-part taxon-name-part-type="species">burchellii</tp:taxon-name-part></tp:taxon-name></italic> is morphologically similar to <italic><tp:taxon-name><tp:taxon-name-part taxon-name-part-type="genus">Murdannia</tp:taxon-name-part> <tp:taxon-name-part taxon-name-part-type="species">gardneri</tp:taxon-name-part></tp:taxon-name></italic> due to the general aspect of the plants, indumentum and by the presence of a ventri-lateral appendage in the seeds. It was traditionally treated as part of <italic><tp:taxon-name><tp:taxon-name-part taxon-name-part-type="genus">Murdannia</tp:taxon-name-part> <tp:taxon-name-part taxon-name-part-type="species">gardneri</tp:taxon-name-part></tp:taxon-name></italic> <italic>s.l.</italic> due to the number of cincinni per inflorescence, the posture of the pedicels at post-anthesis and in fruit, general floral and capsule morphology, and due to the hilum being positioned in a deep depression (Table <xref ref-type="table" rid="T1">1</xref>). Nevertheless, both species can be readily differentiated by the stature and robustness of the plants, the insertion of the cincinni in the main axis of the inflorescence and testa ornamentation. Furthermore, the cincinni in <italic><tp:taxon-name><tp:taxon-name-part taxon-name-part-type="genus">Murdannia</tp:taxon-name-part> <tp:taxon-name-part taxon-name-part-type="species">burchellii</tp:taxon-name-part></tp:taxon-name></italic> are conspicuously sinuate, while the cincinni in <italic><tp:taxon-name><tp:taxon-name-part taxon-name-part-type="genus">Murdannia</tp:taxon-name-part> <tp:taxon-name-part taxon-name-part-type="species">gardneri</tp:taxon-name-part></tp:taxon-name></italic> are straight. After analyzing the syntypes for <tp:taxon-name><tp:taxon-name-part taxon-name-part-type="genus">Aneilema</tp:taxon-name-part> <tp:taxon-name-part taxon-name-part-type="species">gardneri</tp:taxon-name-part> <tp:taxon-name-part taxon-name-part-type="infraspecific-rank">var.</tp:taxon-name-part> <tp:taxon-name-part taxon-name-part-type="variety">glabrior</tp:taxon-name-part></tp:taxon-name>, it became clear that they were conspecific with <italic><tp:taxon-name><tp:taxon-name-part taxon-name-part-type="genus">Murdannia</tp:taxon-name-part> <tp:taxon-name-part taxon-name-part-type="species">burchellii</tp:taxon-name-part></tp:taxon-name></italic>. All specimens possess the characteristic alternate to subopposite cincinni, being differentiated only from <italic><tp:taxon-name><tp:taxon-name-part taxon-name-part-type="genus">Murdannia</tp:taxon-name-part> <tp:taxon-name-part taxon-name-part-type="species">burchellii</tp:taxon-name-part></tp:taxon-name></italic> by sparser eglandular and glandular hairs in the inflorescence. All the analyzed specimens possessed some type of indumentum in the inflorescence, despite Clarke’s description (<xref rid="B17" ref-type="bibr">1881</xref>) stating they were completely glabrous.</p><p>Some young specimens of <italic><tp:taxon-name><tp:taxon-name-part taxon-name-part-type="genus">Murdannia</tp:taxon-name-part> <tp:taxon-name-part taxon-name-part-type="species">burchellii</tp:taxon-name-part></tp:taxon-name></italic> with inflorescences reduced to a solitary cincinnus, can be confused with specimens of <italic><tp:taxon-name><tp:taxon-name-part taxon-name-part-type="genus">Murdannia</tp:taxon-name-part> <tp:taxon-name-part taxon-name-part-type="species">engelsii</tp:taxon-name-part></tp:taxon-name></italic>. Nevertheless, these can be differentiated by their glabrous stems, leaf-blades with truncate base, sinuate cincinni, cup-shaped bracteoles, and glabrous androecium and gynoecium (vs. stems with glandular hairs, leaf-blades with an amplexicaul base, straight cincinni, flat bracteoles and minutely glandular-pubescent androecium and gynoecium in <italic><tp:taxon-name><tp:taxon-name-part taxon-name-part-type="genus">Murdannia</tp:taxon-name-part> <tp:taxon-name-part taxon-name-part-type="species">engelsii</tp:taxon-name-part></tp:taxon-name></italic>) (Table <xref ref-type="table" rid="T1">1</xref>).</p><!--PageBreak--></tp:treatment-sec><tp:treatment-sec><!--Section generated to contain objects referenced in tp:taxon-treatment.--><fig id="F1" position="float" orientation="portrait"><label>Figure 1.</label><caption><p>
          <italic><tp:taxon-name><tp:taxon-name-part taxon-name-part-type="genus">Murdannia</tp:taxon-name-part> <tp:taxon-name-part taxon-name-part-type="species">burchellii</tp:taxon-name-part></tp:taxon-name></italic> (C.B.Clarke) M.Pell. Lectotype of <italic><tp:taxon-name><tp:taxon-name-part taxon-name-part-type="genus">Aneilema</tp:taxon-name-part> <tp:taxon-name-part taxon-name-part-type="species">gardneri</tp:taxon-name-part></tp:taxon-name></italic> var. <italic><tp:taxon-name><tp:taxon-name-part taxon-name-part-type="species">burchellii</tp:taxon-name-part></tp:taxon-name></italic> (K barcode K000363240). Photograph courtesy of <named-content xmlns:xlink="http://www.w3.org/1999/xlink" xlink:type="simple" content-type="institution" xlink:href="http://grbio.org/institution/royal-botanic-gardens-0" id="NCID0ENDBG">Royal Botanic Gardens</named-content>, Kew, London.</p></caption><graphic xmlns:xlink="http://www.w3.org/1999/xlink" xlink:href="phytokeys-074-035-g001.jpg" position="float" orientation="portrait" xlink:type="simple" id="oo_109949.jpg"/></fig><table-wrap id="T1" position="float" orientation="portrait"><label>Table 1.</label><caption><p>Morphologic characters differentiating the species of <italic><tp:taxon-name><tp:taxon-name-part taxon-name-part-type="genus">Murdannia</tp:taxon-name-part></tp:taxon-name></italic> known for the Neotropical region.</p></caption><table id="TID0EUPAI" rules="all"><tbody><tr><th rowspan="1" colspan="1">Characters</th><th rowspan="1" colspan="1">
              <italic><tp:taxon-name><tp:taxon-name-part taxon-name-part-type="genus">Murdannia</tp:taxon-name-part> <tp:taxon-name-part taxon-name-part-type="species">burchellii</tp:taxon-name-part></tp:taxon-name></italic>
            </th><th rowspan="1" colspan="1">
              <italic><tp:taxon-name><tp:taxon-name-part taxon-name-part-type="genus">Murdannia</tp:taxon-name-part> <tp:taxon-name-part taxon-name-part-type="species">engelsii</tp:taxon-name-part></tp:taxon-name></italic>
            </th><th rowspan="1" colspan="1">
              <italic><tp:taxon-name><tp:taxon-name-part taxon-name-part-type="genus">Murdannia</tp:taxon-name-part> <tp:taxon-name-part taxon-name-part-type="species">gardneri</tp:taxon-name-part></tp:taxon-name></italic>
            </th><th rowspan="1" colspan="1">
              <italic><tp:taxon-name><tp:taxon-name-part taxon-name-part-type="genus">Murdannia</tp:taxon-name-part> <tp:taxon-name-part taxon-name-part-type="species">nudiflora</tp:taxon-name-part></tp:taxon-name></italic>
            </th><th rowspan="1" colspan="1">
              <italic><tp:taxon-name><tp:taxon-name-part taxon-name-part-type="genus">Murdannia</tp:taxon-name-part> <tp:taxon-name-part taxon-name-part-type="species">paraguayensis</tp:taxon-name-part></tp:taxon-name></italic>
            </th><th rowspan="1" colspan="1">
              <italic><tp:taxon-name><tp:taxon-name-part taxon-name-part-type="genus">Murdannia</tp:taxon-name-part> <tp:taxon-name-part taxon-name-part-type="species">schomburgkiana</tp:taxon-name-part></tp:taxon-name></italic>
            </th><th rowspan="1" colspan="1">
              <italic><tp:taxon-name><tp:taxon-name-part taxon-name-part-type="genus">Murdannia</tp:taxon-name-part> <tp:taxon-name-part taxon-name-part-type="species">semifoliata</tp:taxon-name-part></tp:taxon-name></italic>
            </th><th rowspan="1" colspan="1">
              <tp:taxon-name><tp:taxon-name-part taxon-name-part-type="genus">Murdannia</tp:taxon-name-part> <tp:taxon-name-part taxon-name-part-type="uncertainty-rank">aff.</tp:taxon-name-part> <tp:taxon-name-part taxon-name-part-type="species">triquetra</tp:taxon-name-part></tp:taxon-name></th></tr><tr><td rowspan="1" colspan="1">
              <bold>Phyllotaxy</bold>
            </td><td rowspan="1" colspan="1">Spirally-alternate</td><td rowspan="1" colspan="1">Distichously-alternate</td><td rowspan="1" colspan="1">Spirally-alternate</td><td rowspan="1" colspan="1">Distichously-alternate</td><td rowspan="1" colspan="1">Spirally-alternate, sometimes becoming distichously-alternate at apex</td><td rowspan="1" colspan="1">Spirally-alternate</td><td rowspan="1" colspan="1">Spirally-alternate</td><td rowspan="1" colspan="1">Spirally-alternate</td></tr><tr><td rowspan="1" colspan="1">
              <bold>Inflorescence</bold>
            </td><td rowspan="1" colspan="1">Terminal or axillary in the uppermost nodes; pedunculate</td><td rowspan="1" colspan="1">Terminal or axillary in the uppermost nodes; pedunculate</td><td rowspan="1" colspan="1">Terminal or axillary in the uppermost nodes; pedunculate</td><td rowspan="1" colspan="1">Terminal or axillary in the uppermost nodes; pedunculate</td><td rowspan="1" colspan="1">Terminal or axillary in the uppermost nodes; pedunculate</td><td rowspan="1" colspan="1">Mainly axillary; sessile</td><td rowspan="1" colspan="1">Mainly axillary; sessile</td><td rowspan="1" colspan="1">Mainly axillary; sessile</td></tr><tr><td rowspan="1" colspan="1">
              <bold>Cincinnus bracts</bold>
            </td><td rowspan="1" colspan="1">Cup-shaped, apex caudate</td><td rowspan="1" colspan="1">Flat, apex acute</td><td rowspan="1" colspan="1">Cup-shaped, apex acuminate</td><td rowspan="1" colspan="1">Cup-shaped, apex acute</td><td rowspan="1" colspan="1">Flat, apex acute</td><td rowspan="1" colspan="1">Tubular, apex truncate</td><td rowspan="1" colspan="1">Tubular, apex truncate</td><td rowspan="1" colspan="1">Not observed</td></tr><tr><td rowspan="1" colspan="1">
              <bold>Cincinni</bold>
            </td><td rowspan="1" colspan="1">(1–)2–16, alternate to sub-opposite, 2–9-flowered</td><td rowspan="1" colspan="1">1, solitary, 2–7-flowered</td><td rowspan="1" colspan="1">16–38, verticillate, 2–11-flowered</td><td rowspan="1" colspan="1">1, solitary, 2–12-flowered</td><td rowspan="1" colspan="1">9–24, verticillate, 1-flowered</td><td rowspan="1" colspan="1">1–2–(3), fascicle-like, 1-flowered</td><td rowspan="1" colspan="1">1–2–(3), fascicle-like, 1-flowered</td><td rowspan="1" colspan="1">1–2–(3), fascicle-like, 1-flowered</td></tr><tr><td rowspan="1" colspan="1">
              <bold>Floral buds</bold>
            </td><td rowspan="1" colspan="1">Narrowly ovoid to ovoid</td><td rowspan="1" colspan="1">Ovoid</td><td rowspan="1" colspan="1">Narrowly ovoid to ovoid</td><td rowspan="1" colspan="1">Ellipsoid to oblongoid</td><td rowspan="1" colspan="1">Narrowly ovoid</td><td rowspan="1" colspan="1">Ellipsoid</td><td rowspan="1" colspan="1">Ellipsoid</td><td rowspan="1" colspan="1">Ellipsoid</td></tr><tr><td rowspan="1" colspan="1">
              <bold>Flower symmetry</bold>
            </td><td rowspan="1" colspan="1">Enantiostylous</td><td rowspan="1" colspan="1">Enantiostylous</td><td rowspan="1" colspan="1">Enantiostylous</td><td rowspan="1" colspan="1">Zygomorphic</td><td rowspan="1" colspan="1">Enantiostylous</td><td rowspan="1" colspan="1">Actinomorphic</td><td rowspan="1" colspan="1">Actinomorphic</td><td rowspan="1" colspan="1">Actinomorphic?</td></tr><tr><td rowspan="1" colspan="1">
              <bold>Petals pubescence</bold>
            </td><td rowspan="1" colspan="1">Glabrous</td><td rowspan="1" colspan="1">With minute glandular hairs at base on the adaxial surface</td><td rowspan="1" colspan="1">Glabrous</td><td rowspan="1" colspan="1">Glabrous</td><td rowspan="1" colspan="1">With minute glandular hairs at base on the adaxial surface</td><td rowspan="1" colspan="1">Densely bearded with moniliform hairs on the adaxial surface</td><td rowspan="1" colspan="1">Densely bearded with moniliform hairs on the adaxial surface</td><td rowspan="1" colspan="1">Glabrous</td></tr><tr><td rowspan="1" colspan="1">
              <bold>Filaments pubescence</bold>
            </td><td rowspan="1" colspan="1">Glabrous</td><td rowspan="1" colspan="1">With glandular hairs</td><td rowspan="1" colspan="1">Glabrous</td><td rowspan="1" colspan="1">Bearded with moniliform hairs</td><td rowspan="1" colspan="1">With glandular hairs</td><td rowspan="1" colspan="1">Bearded with moniliform hairs</td><td rowspan="1" colspan="1">Bearded with moniliform hairs</td><td rowspan="1" colspan="1">Not observed</td></tr><tr><td rowspan="1" colspan="1">
              <bold>Anthers</bold>
            </td><td rowspan="1" colspan="1">Narrowly elliptic to narrowly oblong, connective lilac, anthers sacs white</td><td rowspan="1" colspan="1">Elliptic, connective white to lilac, anthers sacs white to light-lilac</td><td rowspan="1" colspan="1">Elliptic, connective lilac to white, anthers sacs white to lilac</td><td rowspan="1" colspan="1">Elliptic to oblong, connective bluish-lilac to white, anthers sacs purple to dark-purple</td><td rowspan="1" colspan="1">Elliptic to oblong, connective purple to bluish-purple, anthers sacs lilac to purple</td><td rowspan="1" colspan="1">Elliptic to oblong, connective brown, anthers sacs brownish-lilac</td><td rowspan="1" colspan="1">Linear-oblong to oblong, connective purple, anthers sacs lilac to purple</td><td rowspan="1" colspan="1">Not observed</td></tr><tr><td rowspan="1" colspan="1">
              <bold>Antherodes</bold>
            </td><td rowspan="1" colspan="1">Sagittate, golden yellow</td><td rowspan="1" colspan="1">Subsagittate to subcordate, golden-yellow</td><td rowspan="1" colspan="1">Cordate, golden yellow</td><td rowspan="1" colspan="1">Hastate, white to cream</td><td rowspan="1" colspan="1">Sagittate, golden yellow</td><td rowspan="1" colspan="1">Hastate, golden yellow</td><td rowspan="1" colspan="1">Hastate, golden yellow</td><td rowspan="1" colspan="1">Not observed</td></tr><tr><td rowspan="1" colspan="1">
              <bold>Gynoecium pubescence</bold>
            </td><td rowspan="1" colspan="1">Glabrous</td><td rowspan="1" colspan="1">With glandular hairs</td><td rowspan="1" colspan="1">Glabrous</td><td rowspan="1" colspan="1">Glabrous</td><td rowspan="1" colspan="1">With glandular hairs</td><td rowspan="1" colspan="1">Glabrous</td><td rowspan="1" colspan="1">Glabrous</td><td rowspan="1" colspan="1">Glabrous</td></tr><tr><td rowspan="1" colspan="1">
              <bold>Fruiting pedicel</bold>
            </td><td rowspan="1" colspan="1">Erect</td><td rowspan="1" colspan="1">Deflexed</td><td rowspan="1" colspan="1">Erect</td><td rowspan="1" colspan="1">Erect</td><td rowspan="1" colspan="1">Deflexed</td><td rowspan="1" colspan="1">Erect</td><td rowspan="1" colspan="1">Erect</td><td rowspan="1" colspan="1">Apparently erect</td></tr><tr><td rowspan="1" colspan="1">
              <bold>Capsules</bold>
            </td><td rowspan="1" colspan="1">Subglobose to globose</td><td rowspan="1" colspan="1">Broadly ovoid to broadly ellipsoid</td><td rowspan="1" colspan="1">Subglobose to globose</td><td rowspan="1" colspan="1">Ovoid to subglobose</td><td rowspan="1" colspan="1">Oblongoid to broadly oblongoid</td><td rowspan="1" colspan="1">Oblongoid to broadly oblongoid</td><td rowspan="1" colspan="1">Oblongoid to broadly oblongoid</td><td rowspan="1" colspan="1">Oblongoid to ellipsoid</td></tr><tr><td rowspan="1" colspan="1">
              <bold>Seeds</bold>
            </td><td rowspan="1" colspan="1">1 per locule, reniform to broadly ellipsoid, ventri-lateral appendage present</td><td rowspan="1" colspan="1">1 per locule, reniform to broadly ellipsoid, ventri-lateral appendage present</td><td rowspan="1" colspan="1">1 per locule, reniform to broadly ellipsoid, ventr -lateral appendage present</td><td rowspan="1" colspan="1">2 per locule, broadly ellipsoid to oblongoid, ventri-lateral appendage absent</td><td rowspan="1" colspan="1">2 per locule, reniform to broadly-ellipsoid, ventri-lateral appendage present</td><td rowspan="1" colspan="1">6 per locule, cuboid to polygonal, ventri-lateral appendage absent</td><td rowspan="1" colspan="1">6 per locule, cuboid to polygonal, ventri-lateral appendage absent</td><td rowspan="1" colspan="1">3 per locule, transversely ellipsoid, ventri-lateral appendage absent</td></tr></tbody></table></table-wrap></tp:treatment-sec><ref-list><ref id="B31"><mixed-citation xmlns:xlink="http://www.w3.org/1999/xlink" xlink:type="simple">
          <institution xlink:type="simple">IUCN</institution> (<year>2001</year>) <source>The IUCN red list of threatened species, version 2010.4</source>. <publisher-name>IUCN Red List Unit</publisher-name>, <publisher-loc>Cambridge U.K.</publisher-loc> <ext-link xlink:type="simple" ext-link-type="uri" xlink:href="http://www.iucnredlist.org/">http://www.iucnredlist.org/</ext-link> [<date-in-citation content-type="access-date">accessed: 2 June 2016</date-in-citation>]</mixed-citation></ref><ref id="B17"><mixed-citation xmlns:xlink="http://www.w3.org/1999/xlink" xlink:type="simple">
          <person-group><name name-style="western"><surname>Clarke</surname><given-names>CB</given-names></name></person-group> (<year>1881</year>) <chapter-title><tp:taxon-name><tp:taxon-name-part taxon-name-part-type="family">Commelinaceae</tp:taxon-name-part></tp:taxon-name>.</chapter-title> In: <person-group><name name-style="western"><surname>De Candolle</surname><given-names>A</given-names></name></person-group> (<role>Ed.</role>) <source>Monographiae Phanerogamarum</source>, vol. <volume>3</volume>. <publisher-name>Sumptibus G. Masson</publisher-name>, <publisher-loc>Paris</publisher-loc>, <fpage>113</fpage>–<lpage>324</lpage>, t. I–VIII.</mixed-citation></ref></ref-list></tp:taxon-treatment>
