# Supplementary material for: Taxonomic revision of Neotropical Murdannia Royle (Commelinaceae)
Source: PhytoKeys. 2016 Nov 8;(74):35–78. doi: 10.3897/phytokeys.74.9835 (PMC5234548; doi:10.3897/phytokeys.74.9835)
Supplement: XML Treatment for Murdannia engelsii [file phytokeys.74.9835-treatment3.xml]

<!DOCTYPE tp:taxon-treatment
  PUBLIC "-//TaxonX//DTD Taxonomic Treatment Publishing DTD v0 20100105//EN" "tax-treatment-NSO.dtd">
<tp:taxon-treatment xmlns:tp="http://www.plazi.org/taxpub"><tp:treatment-meta><kwd-group><label>Taxon classification</label><kwd><named-content content-type="kingdom">Plantae</named-content></kwd><kwd><named-content content-type="order">Commelinales</named-content></kwd><kwd><named-content content-type="family">Commelinaceae</named-content></kwd></kwd-group><mixed-citation publication-type="journal"><person-group><name><surname>Pellegrini</surname><given-names>Marco Octávio de Oliveira</given-names></name><name><surname>Faden</surname><given-names>Robert B.</given-names></name><name><surname>de Almeida</surname><given-names>Rafael Felipe</given-names></name></person-group><article-title>Taxonomic revision of Neotropical <italic><tp:taxon-name><tp:taxon-name-part taxon-name-part-type="genus">Murdannia</tp:taxon-name-part></tp:taxon-name></italic> Royle (<tp:taxon-name><tp:taxon-name-part taxon-name-part-type="family">Commelinaceae</tp:taxon-name-part></tp:taxon-name>)</article-title><source>PhytoKeys</source><day>8</day><month>11</month><year>2016</year><volume>2016</volume><issue>74</issue><fpage>35</fpage><lpage>78</lpage><pub-id pub-id-type="doi">10.3897/phytokeys.74.9835</pub-id></mixed-citation></tp:treatment-meta><tp:nomenclature><label>2.</label><tp:taxon-name>
            <tp:taxon-name-part taxon-name-part-type="genus">Murdannia</tp:taxon-name-part>
            <tp:taxon-name-part taxon-name-part-type="species">engelsii</tp:taxon-name-part>
            <object-id xmlns:xlink="http://www.w3.org/1999/xlink" content-type="ipni" xlink:type="simple">urn:lsid:ipni.org:names:77158529-1</object-id>
          </tp:taxon-name><tp:taxon-authority>M.Pell. &amp; Faden</tp:taxon-authority><tp:taxon-status xmlns:xlink="http://www.w3.org/1999/xlink" xlink:type="simple">sp. nov.</tp:taxon-status><xref ref-type="fig" rid="F2">Figs 2</xref><xref ref-type="fig" rid="F10">, 10</xref><!--PageBreak--><!--PageBreak--></tp:nomenclature><tp:treatment-sec sec-type="diagnosis" id="SECID0E1FAI"><title>Diagnosis.</title><p>Similar to <italic><tp:taxon-name><tp:taxon-name-part taxon-name-part-type="genus">Murdannia</tp:taxon-name-part> <tp:taxon-name-part taxon-name-part-type="species">paraguayensis</tp:taxon-name-part></tp:taxon-name></italic> due to its deflexed pedicels at post-anthesis and when fruiting; petals with minute glandular hairs at base on the adaxial surface; filaments, ovaries, styles and capsules with minute glandular hairs, and capitate stigma. It can be differentiated by its trailing stems, distichously-alternate leaves, inflorescence reduced to a solitary cincinnus, peduncles with a mixture of eglandular and glandular hairs, cincinni 2–7-flowered, capsules broadly ovoid to broadly ellipsoid, and 1-seeded locules.</p></tp:treatment-sec><tp:treatment-sec sec-type="material" id="SECID0EKGAI"><title>Type.</title><p>BRAZIL. Mato Grosso: Itaúba, Resgate de Flora da UHE Colíder, lote G de supressão, 260 m, floresta do Planalto dos Parecís, prainha arenosa no rio Teles Pires, fl., fr., 27 May 2015, <italic>M.E. Engels et al. 3474</italic> (holotype: <named-content xmlns:xlink="http://www.w3.org/1999/xlink" content-type="dwc:institutional_code" xlink:type="simple">RB</named-content>!; isotypes: CNMT!, <named-content xmlns:xlink="http://www.w3.org/1999/xlink" content-type="dwc:institutional_code" xlink:type="simple">HERBAM</named-content>!, <named-content xmlns:xlink="http://www.w3.org/1999/xlink" content-type="dwc:institutional_code" xlink:type="simple">MBM</named-content>!, <named-content xmlns:xlink="http://www.w3.org/1999/xlink" content-type="dwc:institutional_code" xlink:type="simple">US</named-content>!, TANG!).</p></tp:treatment-sec><tp:treatment-sec sec-type="description" id="SECID0ECHAI"><title>Description.</title><p>
            <italic>Herbs</italic> ca. 10.0–36.0 cm tall, perennial, rhizomatous without a definite base, terrestrial to paludal in river banks. <italic>Roots</italic> thin, fibrous, brown, densely to sparsely pilose with hyaline hairs, emerging from the basalmost nodes and rhizome. <italic>Rhizomes</italic> long, trailing, light brown to light green, shallowly buried in the sand. <italic>Stems</italic> ascending to erect, thin, herbaceous to slightly succulent, usually densely branched or branched only at the base, sometimes branching from the upper nodes; internodes 1.3–3.5 cm long, green, with a mixture of eglandular (scabrid) and glandular hairs, becoming glabrous with age, with a line of eglandular hairs opposite the leaf above, hairs hyaline. <italic>Leaves</italic> distichously-alternate, evenly distributed along the stems, rarely somewhat congested at the apex of the stems, the distal ones gradually smaller than the proximal ones; sheaths 2–2.5 mm long, green, with glandular hairs, becoming glabrous with age, hairs hyaline, margins sparsely ciliate, with a line of eglandular hairs opposite the leaf above, hairs hyaline; lamina (0.5–)1.6–6 × 0.3–1 cm, membranous, generally conduplicate, rarely flat, slightly falcate to falcate, green on both sides, drying olive-green on both sides, narrowly elliptic to narrowly lanceolate or narrowly ovate, glabrous on both sides or the uppermost usually with glandular hairs at least basally, base amplexicaul, margins green, ciliate to setose at base or the uppermost sometimes with glandular hairs, apex acuminate; midvein slightly conspicuous, slightly impressed adaxially, prominently acute abaxially, secondary veins 2(–3) pairs, inconspicuous to slightly conspicuous on both sides, dark green. <italic>Inflorescences</italic> 1–2–(5), terminal or axillary from the uppermost nodes, consisting of a solitary cincinnus; peduncles 1–1.4 cm, with a mixture of eglandular (scabrid) and glandular to densely glandular hyaline hairs; basal bract reduced, 5–5.5 × 4–4.5 mm, lanceolate to ovate, adaxially glabrous, abaxially glabrous or with glandular hairs, base amplexicaul, margins ciliate at base, apex acute, veins inconspicuous on both sides, dark green; cincinni 2–7-flowered, erect, straight, peduncle 3.5–8 mm long, green, with glandular to densely glandular, hyaline hairs, cincinnus internodes 4.5–8 mm long, green, with glandular to densely glandular hyaline hairs; cincinnus bract and bracteoles ca. 1–1.5 × 0.9–1 mm, persistent, ovate, flat, light green, with a sparse mixture of eglandular (scabrid) and glandular hairs near <!--PageBreak--><!--PageBreak-->the base, base amplexicaul, non-perfoliate, margins glabrous, apex acute. <italic>Flowers</italic> bisexual or male, enantiostylous, 1–1.4 cm diam.; floral buds ovoid, 2.8–3.1 × 2.5–3 mm, green; pedicels 1–6 mm long, green, with glandular to densely glandular, hyaline hairs, deflexed and slightly elongate in fruit; sepals 3–3.5 × 0.5–0.8 mm, triangular to ovate-triangular, cucullate, green, with glandular to densely glandular, hyaline hairs, apex acute, margins hyaline light green; petals equal, 4.5–7.3 × 2.5–4.5 mm, obtrullate, rarely obovate, slightly cucullate, pale lilac to lilac, mauve or pink, rarely white, with minute glandular hairs at the base on the adaxial surface, base cuneate, margins entire, apex obtuse to rounded; stamens 3, equal, filaments basally with minute glandular hyaline hairs, gently curved in the middle, 4.1–5.9 mm long, pale lilac to lilac or white, anthers elliptic, 0.6–0.7 × 0.3–0.7 mm, connective white to lilac, anthers sacs white to pale lilac, pollen white; staminodes 3, equal, filaments with minute glandular hyaline hairs, straight, 1.3–1.7 mm long, white to pale lilac, antherodes subsagittate to subcordate, 0.9–1.0 × 0.9–1.0 mm, connective golden yellow, lobes conspicuous, cream-colored to pale yellow; ovary ovoid to ellipsoid, 0.9× 0.7–0.8 mm, 3-locular, white to light green, smooth, with minute glandular hyaline hairs, style curved at the apex, ca. 3.6–8 mm, white to pale lilac or lilac, stigma capitate, white to lilac. <italic>Capsules</italic> 3-locular, 3-valved, 3.2–4.5 × 2–2.5 mm, broadly ovoid to broadly ellipsoid, apiculate due to persistent style, light brown when mature, with minute glandular hyaline hairs, sometimes glabrescent with age, smooth. <italic>Seeds</italic> 1 per locule, 1.8–2.0 × 1–1.2 mm, reniform to broadly ellipsoid, cleft towards the embryotega, ventrally flattened, testa medium to dark brown, sparsely farinose, scrobiculate to shallowly scrobiculate, with ridges radiating from the embryotega, sometimes with 4–7 ventral furrows, with a tan appendage that extends ventri-laterally to the embryotega and basally into the hilum; embryotega semilateral to semidorsal, relatively inconspicuous, generally covered by a cream farina, without a prominent apicule; hilum linear, approximately the same length as the seed, in a shallow depression.</p></tp:treatment-sec><tp:treatment-sec sec-type="Specimens seen" id="SECID0E4HAI"><title>Specimens seen</title><p>
            <bold>(paratypes). BRAZIL. Mato Grosso</bold>: Itaúba, resgate de Flora da UHE Colíder, Lote G de supressão, floresta do Planalto dos Parecís, região de ecótono entre a Floresta Amazônica e Cerrado, 3 Jun 2016, M.E. Engels &amp; A.S. Bezerra 4510 (<named-content xmlns:xlink="http://www.w3.org/1999/xlink" content-type="dwc:institutional_code" xlink:type="simple">HERBAM</named-content>, <named-content xmlns:xlink="http://www.w3.org/1999/xlink" content-type="dwc:institutional_code" xlink:type="simple">MBM</named-content>, <named-content xmlns:xlink="http://www.w3.org/1999/xlink" content-type="dwc:institutional_code" xlink:type="simple">RB</named-content>); Poconé, rodovia Transpantaneira, 17 May 1983, J. Barcia et al. 1560 (R); loc. cit., Fazenda Nova Berlim, Transpantaneira highway, km 85, 3 May 1992, M. Schessl 2602b (<named-content xmlns:xlink="http://www.w3.org/1999/xlink" content-type="dwc:institutional_code" xlink:type="simple">CH</named-content>, <named-content xmlns:xlink="http://www.w3.org/1999/xlink" content-type="dwc:institutional_code" xlink:type="simple">UFMT</named-content>, <named-content xmlns:xlink="http://www.w3.org/1999/xlink" content-type="dwc:institutional_code" xlink:type="simple">ULM</named-content>, <named-content xmlns:xlink="http://www.w3.org/1999/xlink" content-type="dwc:institutional_code" xlink:type="simple">US</named-content>); loc. cit., highway Poconé-Porto Cercado, 30 May 1992, M. Schessl 2631g (<named-content xmlns:xlink="http://www.w3.org/1999/xlink" content-type="dwc:institutional_code" xlink:type="simple">CH</named-content>, <named-content xmlns:xlink="http://www.w3.org/1999/xlink" content-type="dwc:institutional_code" xlink:type="simple"><named-content content-type="dwc:institutional_code" xlink:type="simple">CPAP</named-content></named-content>, <named-content xmlns:xlink="http://www.w3.org/1999/xlink" content-type="dwc:institutional_code" xlink:type="simple">UFMT</named-content>, <named-content xmlns:xlink="http://www.w3.org/1999/xlink" content-type="dwc:institutional_code" xlink:type="simple">ULM</named-content>, <named-content xmlns:xlink="http://www.w3.org/1999/xlink" content-type="dwc:institutional_code" xlink:type="simple">US</named-content>); loc. cit., estrada para Porto Cercado, km 18, 22 Apr 1993, A.L. Prado 2017 (<named-content xmlns:xlink="http://www.w3.org/1999/xlink" content-type="dwc:institutional_code" xlink:type="simple">UEC</named-content>, <named-content xmlns:xlink="http://www.w3.org/1999/xlink" content-type="dwc:institutional_code" xlink:type="simple">UFMT</named-content>); loc. cit., Fazenda Ipiranga, 8 May 1993, A.L. Prado &amp; R. Ribeiro 2045 (<named-content xmlns:xlink="http://www.w3.org/1999/xlink" content-type="dwc:institutional_code" xlink:type="simple">HURB</named-content>, <named-content xmlns:xlink="http://www.w3.org/1999/xlink" content-type="dwc:institutional_code" xlink:type="simple">UEC</named-content>, <named-content xmlns:xlink="http://www.w3.org/1999/xlink" content-type="dwc:institutional_code" xlink:type="simple">UFMT</named-content>); loc. cit., Fazenda Ipiranga, Pousada Piuvial, vazante da sede, km 11 da rodovia Transpantaneira, 20 May 1996, V.J. Pott et al. 3186 (<named-content xmlns:xlink="http://www.w3.org/1999/xlink" content-type="dwc:institutional_code" xlink:type="simple"><named-content content-type="dwc:institutional_code" xlink:type="simple">CPAP</named-content></named-content>, <named-content xmlns:xlink="http://www.w3.org/1999/xlink" content-type="dwc:institutional_code" xlink:type="simple">US</named-content>); Vila Bela da Santíssima Trindade, Parque Estadual Serra de Ricardo Franco, margem do rio Guaporé, 23 May 1978, P.G. Windisch 1863 (<named-content xmlns:xlink="http://www.w3.org/1999/xlink" content-type="dwc:institutional_code" xlink:type="simple">RB</named-content>); <bold>Mato Grosso do Sul</bold>: Corumbá, Fazenda Caceres, próximo da sede de Nhecolândia, 12 Aug 1988, V.J. Pott et al. 595 (<named-content xmlns:xlink="http://www.w3.org/1999/xlink" content-type="dwc:institutional_code" xlink:type="simple"><named-content content-type="dwc:institutional_code" xlink:type="simple">CPAP</named-content></named-content>, <named-content xmlns:xlink="http://www.w3.org/1999/xlink" content-type="dwc:institutional_code" xlink:type="simple">MBM</named-content>, <named-content xmlns:xlink="http://www.w3.org/1999/xlink" content-type="dwc:institutional_code" xlink:type="simple">US</named-content>); loc. cit., Fazenda Alegria, Nhecolândia, 30 Jul 1989, A. Pott et al. 4912 (<named-content xmlns:xlink="http://www.w3.org/1999/xlink" content-type="dwc:institutional_code" xlink:type="simple"><named-content content-type="dwc:institutional_code" xlink:type="simple">CPAP</named-content></named-content>, <named-content xmlns:xlink="http://www.w3.org/1999/xlink" content-type="dwc:institutional_code" xlink:type="simple">MBM</named-content>, <named-content xmlns:xlink="http://www.w3.org/1999/xlink" content-type="dwc:institutional_code" xlink:type="simple">US</named-content>); loc. cit., próximo ao mata burro na divisa com Retiro <!--PageBreak-->Mandovi, Nhecolândia, 3 Aug 1999, V.J. Pott &amp; A. Rodrigues 3993 (<named-content xmlns:xlink="http://www.w3.org/1999/xlink" content-type="dwc:institutional_code" xlink:type="simple"><named-content content-type="dwc:institutional_code" xlink:type="simple">CPAP</named-content></named-content>, <named-content xmlns:xlink="http://www.w3.org/1999/xlink" content-type="dwc:institutional_code" xlink:type="simple">US</named-content>); <bold>Tocantins</bold>: Pium, Ilha do Bananal, Parque Nacional do Araguaia, base física do rio Javaés, antigo acampamento do Projeto Quelônios do Amazônia, 27 Mar 1999, M. Aparecida da Silva et al. 4167 (<named-content xmlns:xlink="http://www.w3.org/1999/xlink" content-type="dwc:institutional_code" xlink:type="simple">IBGE</named-content>, <named-content xmlns:xlink="http://www.w3.org/1999/xlink" content-type="dwc:institutional_code" xlink:type="simple">RB</named-content>).</p></tp:treatment-sec><tp:treatment-sec sec-type="etymology" id="SECID0ESMAI"><title>Etymology.</title><p>The epithet honors the collector of the holotype, the Brazilian botanist Mathias Erich Engels, <tp:taxon-name><tp:taxon-name-part taxon-name-part-type="family">Orchidaceae</tp:taxon-name-part></tp:taxon-name> taxonomist and dear friend of the authors.</p></tp:treatment-sec><tp:treatment-sec sec-type="distribution" id="SECID0E4MAI"><title>Distribution and habitat.</title><p>
            <italic><tp:taxon-name><tp:taxon-name-part taxon-name-part-type="genus">Murdannia</tp:taxon-name-part> <tp:taxon-name-part taxon-name-part-type="species">engelsii</tp:taxon-name-part></tp:taxon-name></italic> is endemic to Brazil, being known from the states of Tocantins, Mato Grosso and Mato Grosso do Sul (Fig. <xref ref-type="fig" rid="F10">10</xref>). It grows in shady to open sandy river banks of the Amazon, Cerrado and Pantanal domains. Its prostrate stems produce dense mats, generally near rocks and grasses.</p></tp:treatment-sec><tp:treatment-sec sec-type="phenology" id="SECID0ERNAI"><title>Phenology.</title><p>It was found in bloom and fruit from March to August.</p></tp:treatment-sec><tp:treatment-sec sec-type="conservation status" id="SECID0EWNAI"><title>Conservation status.</title><p>
            <italic><tp:taxon-name><tp:taxon-name-part taxon-name-part-type="genus">Murdannia</tp:taxon-name-part> <tp:taxon-name-part taxon-name-part-type="species">engelsii</tp:taxon-name-part></tp:taxon-name></italic> possesses both a wide <abbrev xmlns:xlink="http://www.w3.org/1999/xlink" xlink:title="Extent of Occurrence" id="ABBRID0EGOAI" xlink:type="simple">EOO</abbrev> (ca. 514,893.048 km<sup>2</sup>) and a wide <abbrev xmlns:xlink="http://www.w3.org/1999/xlink" xlink:title="Area of Occurrence" id="ABBRID0EMOAI" xlink:type="simple">AOO</abbrev> (ca. 15,000.000 km<sup>2</sup>). Following the IUCN recommendations (<xref ref-type="bibr" rid="B31">IUCN 2001</xref>), <italic><tp:taxon-name><tp:taxon-name-part taxon-name-part-type="genus">Murdannia</tp:taxon-name-part> <tp:taxon-name-part taxon-name-part-type="species">englesii</tp:taxon-name-part></tp:taxon-name></italic> should be considered Least Concern. Nevertheless, most of the known populations of <italic><tp:taxon-name><tp:taxon-name-part taxon-name-part-type="genus">Murdannia</tp:taxon-name-part> <tp:taxon-name-part taxon-name-part-type="species">engelsii</tp:taxon-name-part></tp:taxon-name></italic> are in areas currently being deforested and turned into pasture sites for cattle. We believe that this species is highly affected by human activity and should be considered Vulnerable [<abbrev xmlns:xlink="http://www.w3.org/1999/xlink" xlink:title="Vulnerable" id="ABBRID0EKPAI" xlink:type="simple">VU</abbrev>, A2cd+ B2ab(ii, iii,v)+D2].</p></tp:treatment-sec><tp:treatment-sec sec-type="discussion" id="SECID0EOPAI"><title>Discussion.</title><p>
            <italic><tp:taxon-name><tp:taxon-name-part taxon-name-part-type="genus">Murdannia</tp:taxon-name-part> <tp:taxon-name-part taxon-name-part-type="species">engelsii</tp:taxon-name-part></tp:taxon-name></italic> is morphologically similar to <italic><tp:taxon-name><tp:taxon-name-part taxon-name-part-type="genus">Murdannia</tp:taxon-name-part> <tp:taxon-name-part taxon-name-part-type="species">burchellii</tp:taxon-name-part></tp:taxon-name></italic>, <italic><tp:taxon-name><tp:taxon-name-part taxon-name-part-type="genus">Murdannia</tp:taxon-name-part> <tp:taxon-name-part taxon-name-part-type="species">gardneri</tp:taxon-name-part></tp:taxon-name></italic> and <italic><tp:taxon-name><tp:taxon-name-part taxon-name-part-type="genus">Murdannia</tp:taxon-name-part> <tp:taxon-name-part taxon-name-part-type="species">paraguayensis</tp:taxon-name-part></tp:taxon-name></italic> due to indumentum and flower morphology, and also similar to <italic><tp:taxon-name><tp:taxon-name-part taxon-name-part-type="genus">Murdannia</tp:taxon-name-part> <tp:taxon-name-part taxon-name-part-type="species">paraguayensis</tp:taxon-name-part></tp:taxon-name></italic> due to the deflexed pedicels in fruit. However, <italic><tp:taxon-name><tp:taxon-name-part taxon-name-part-type="genus">Murdannia</tp:taxon-name-part> <tp:taxon-name-part taxon-name-part-type="species">engelsii</tp:taxon-name-part></tp:taxon-name></italic> can be easily differentiated by its inflorescence reduced to a solitary cincinnus (<italic>vs.</italic> thyrsi with several, verticillate or alternate to subopposite cincinni). It can be easily differentiated from <italic><tp:taxon-name><tp:taxon-name-part taxon-name-part-type="genus">Murdannia</tp:taxon-name-part> <tp:taxon-name-part taxon-name-part-type="species">burchellii</tp:taxon-name-part></tp:taxon-name></italic> and <italic><tp:taxon-name><tp:taxon-name-part taxon-name-part-type="genus">Murdannia</tp:taxon-name-part> <tp:taxon-name-part taxon-name-part-type="species">gardneri</tp:taxon-name-part></tp:taxon-name></italic> by inflorescence morphology, position of the pedicels at post-anthesis and in fruit, by the indumentum of the filaments, gynoecium and capsules, and seed morphology. <italic><tp:taxon-name><tp:taxon-name-part taxon-name-part-type="genus">Murdannia</tp:taxon-name-part> <tp:taxon-name-part taxon-name-part-type="species">engelsii</tp:taxon-name-part></tp:taxon-name></italic> is much more similar to <italic><tp:taxon-name><tp:taxon-name-part taxon-name-part-type="genus">Murdannia</tp:taxon-name-part> <tp:taxon-name-part taxon-name-part-type="species">paraguayensis</tp:taxon-name-part></tp:taxon-name></italic>, due to several key characters. These are the only species in the genus to have petals with minute glandular hairs at the base on the adaxial surface, androecium and gynoecium with glandular hairs, and the only Neotropical species to have pedicels deflexed post-anthesis and in fruit. Nevertheless, <italic><tp:taxon-name><tp:taxon-name-part taxon-name-part-type="genus">Murdannia</tp:taxon-name-part> <tp:taxon-name-part taxon-name-part-type="species">engelsii</tp:taxon-name-part></tp:taxon-name></italic> can be differentiated by its trailing habit (<italic>vs.</italic> erect in <italic><tp:taxon-name><tp:taxon-name-part taxon-name-part-type="genus">Murdannia</tp:taxon-name-part> <tp:taxon-name-part taxon-name-part-type="species">paraguayensis</tp:taxon-name-part></tp:taxon-name></italic>), leaves distichously-alternate (<italic>vs.</italic> spirally-alternate), inflorescence reduced to a solitary cincinnus (<italic>vs.</italic> inflorescence with several verticillate cincinni), cincinni 2–7-flowered (<italic>vs.</italic> 1-flowered), capsules broadly ovoid to broadly ellipsoid (<italic>vs.</italic> oblongoid to broadly oblongoid), and locules 1-seeded (<italic>vs.</italic> 2-seeded). <italic><tp:taxon-name><tp:taxon-name-part taxon-name-part-type="genus">Murdannia</tp:taxon-name-part> <tp:taxon-name-part taxon-name-part-type="species">engelsii</tp:taxon-name-part></tp:taxon-name></italic> can also be confused with <italic><tp:taxon-name><tp:taxon-name-part taxon-name-part-type="genus">Murdannia</tp:taxon-name-part> <tp:taxon-name-part taxon-name-part-type="species">nudiflora</tp:taxon-name-part></tp:taxon-name></italic>, due to their small stature, phyllotaxy and inflorescence morphology. However, they can be easily differentiated by its erect cincinni (<italic>vs.</italic> pendulous), persistent bracteoles (<italic>vs.</italic> caducous), corolla actinomorphic (<italic>vs.</italic> zygomorphic), three stamens and three staminodes (<italic>vs.</italic> two stamens and four staminodes), filaments with minute glandular hairs (<italic>vs.</italic> bearded with moniliform hairs), and locules 1-seeded (<italic>vs.</italic> locules 2-seeded) (Table <xref ref-type="table" rid="T1">1</xref>). One of the most striking features of <italic><tp:taxon-name><tp:taxon-name-part taxon-name-part-type="genus">Murdannia</tp:taxon-name-part> <tp:taxon-name-part taxon-name-part-type="species">engelsii</tp:taxon-name-part></tp:taxon-name></italic> would be occasional production of several inflorescences clustered towards the apex of a shoot, forming a synflorescence. This synflorescence resembles a single inflorescence with several alternate cincinni.</p><!--PageBreak--></tp:treatment-sec><tp:treatment-sec><!--Section generated to contain objects referenced in tp:taxon-treatment.--><fig id="F2" position="float" orientation="portrait"><label>Figure 2.</label><caption><p>
          <italic><tp:taxon-name><tp:taxon-name-part taxon-name-part-type="genus">Murdannia</tp:taxon-name-part> <tp:taxon-name-part taxon-name-part-type="species">engelsii</tp:taxon-name-part></tp:taxon-name></italic> M.Pell. &amp; Faden. <bold>A</bold> Sandy banks of rio Teles Pires, white arrow showing a subpopulation of <italic><tp:taxon-name><tp:taxon-name-part taxon-name-part-type="genus">Murdannia</tp:taxon-name-part> <tp:taxon-name-part taxon-name-part-type="species">engelsii</tp:taxon-name-part></tp:taxon-name></italic> <bold>B</bold> detail of the stem, showing the conduplicate and falcate leaves, with amplexicaul bases <bold>C</bold> detail of the inflorescence, showing the deflexed pedicels at post-anthesis <bold>D</bold> side view of a male flower, showing the short and bent style. <bold>E</bold> front view of a bisexual flower, showing the long curved style <bold>F</bold> detail of a young fruit, showing the pedicel and sepals with glandular hairs, gently curved style and capitate stigma <bold>G–J</bold> seeds: <bold>G</bold> dorsal view of a seed, showing the scrobiculate and cleft testa, and the semilateral embryotega <bold>H</bold> ventral view of the same seed, showing the ventral furrows and tan appendage surrounding the hilum <bold>I</bold> dorsal view of another seed, showing the shallowly scrobiculate and slightly cleft testa, and the semidorsal embryotega <bold>J</bold> ventral view of the same seed, with the appendage removed, showing the linear hilum in a shallow depression. K, dorsal view of a seed, showing the smooth testa. Photographs <bold>A–F</bold> by M.E. Engels, <bold>G–J</bold> by R.F. Almeida.</p></caption><graphic xmlns:xlink="http://www.w3.org/1999/xlink" xlink:href="phytokeys-074-035-g002.jpg" position="float" orientation="portrait" xlink:type="simple" id="oo_109950.jpg"/></fig><fig id="F10" position="float" orientation="portrait"><label>Figure 10.</label><caption><p>Distribution map of Neotropical <italic><tp:taxon-name><tp:taxon-name-part taxon-name-part-type="genus">Murdannia</tp:taxon-name-part></tp:taxon-name></italic> Royle. <bold>Full circles</bold> <italic><tp:taxon-name><tp:taxon-name-part taxon-name-part-type="genus">Murdannia</tp:taxon-name-part> <tp:taxon-name-part taxon-name-part-type="species">burchellii</tp:taxon-name-part></tp:taxon-name></italic> <bold>Full stars</bold> <italic><tp:taxon-name><tp:taxon-name-part taxon-name-part-type="genus">Murdannia</tp:taxon-name-part> <tp:taxon-name-part taxon-name-part-type="species">engelsii</tp:taxon-name-part></tp:taxon-name></italic> <bold>Triangles</bold> <italic><tp:taxon-name><tp:taxon-name-part taxon-name-part-type="genus">Murdannia</tp:taxon-name-part> <tp:taxon-name-part taxon-name-part-type="species">gardneri</tp:taxon-name-part></tp:taxon-name></italic> <bold>Stars</bold> <italic><tp:taxon-name><tp:taxon-name-part taxon-name-part-type="genus">Murdannia</tp:taxon-name-part> <tp:taxon-name-part taxon-name-part-type="species">paraguayensis</tp:taxon-name-part></tp:taxon-name></italic> <bold>Full squares</bold> <italic><tp:taxon-name><tp:taxon-name-part taxon-name-part-type="genus">Murdannia</tp:taxon-name-part> <tp:taxon-name-part taxon-name-part-type="species">schomburgkiana</tp:taxon-name-part></tp:taxon-name></italic> <bold>Squares</bold> <italic><tp:taxon-name><tp:taxon-name-part taxon-name-part-type="genus">Murdannia</tp:taxon-name-part> <tp:taxon-name-part taxon-name-part-type="species">semifoliata</tp:taxon-name-part></tp:taxon-name></italic>.</p></caption><graphic xmlns:xlink="http://www.w3.org/1999/xlink" xlink:href="phytokeys-074-035-g010.jpg" position="float" orientation="portrait" xlink:type="simple" id="oo_109958.jpg"/></fig><table-wrap id="T1" position="float" orientation="portrait"><label>Table 1.</label><caption><p>Morphologic characters differentiating the species of <italic><tp:taxon-name><tp:taxon-name-part taxon-name-part-type="genus">Murdannia</tp:taxon-name-part></tp:taxon-name></italic> known for the Neotropical region.</p></caption><table id="TID0EUPAI" rules="all"><tbody><tr><th rowspan="1" colspan="1">Characters</th><th rowspan="1" colspan="1">
              <italic><tp:taxon-name><tp:taxon-name-part taxon-name-part-type="genus">Murdannia</tp:taxon-name-part> <tp:taxon-name-part taxon-name-part-type="species">burchellii</tp:taxon-name-part></tp:taxon-name></italic>
            </th><th rowspan="1" colspan="1">
              <italic><tp:taxon-name><tp:taxon-name-part taxon-name-part-type="genus">Murdannia</tp:taxon-name-part> <tp:taxon-name-part taxon-name-part-type="species">engelsii</tp:taxon-name-part></tp:taxon-name></italic>
            </th><th rowspan="1" colspan="1">
              <italic><tp:taxon-name><tp:taxon-name-part taxon-name-part-type="genus">Murdannia</tp:taxon-name-part> <tp:taxon-name-part taxon-name-part-type="species">gardneri</tp:taxon-name-part></tp:taxon-name></italic>
            </th><th rowspan="1" colspan="1">
              <italic><tp:taxon-name><tp:taxon-name-part taxon-name-part-type="genus">Murdannia</tp:taxon-name-part> <tp:taxon-name-part taxon-name-part-type="species">nudiflora</tp:taxon-name-part></tp:taxon-name></italic>
            </th><th rowspan="1" colspan="1">
              <italic><tp:taxon-name><tp:taxon-name-part taxon-name-part-type="genus">Murdannia</tp:taxon-name-part> <tp:taxon-name-part taxon-name-part-type="species">paraguayensis</tp:taxon-name-part></tp:taxon-name></italic>
            </th><th rowspan="1" colspan="1">
              <italic><tp:taxon-name><tp:taxon-name-part taxon-name-part-type="genus">Murdannia</tp:taxon-name-part> <tp:taxon-name-part taxon-name-part-type="species">schomburgkiana</tp:taxon-name-part></tp:taxon-name></italic>
            </th><th rowspan="1" colspan="1">
              <italic><tp:taxon-name><tp:taxon-name-part taxon-name-part-type="genus">Murdannia</tp:taxon-name-part> <tp:taxon-name-part taxon-name-part-type="species">semifoliata</tp:taxon-name-part></tp:taxon-name></italic>
            </th><th rowspan="1" colspan="1">
              <tp:taxon-name><tp:taxon-name-part taxon-name-part-type="genus">Murdannia</tp:taxon-name-part> <tp:taxon-name-part taxon-name-part-type="uncertainty-rank">aff.</tp:taxon-name-part> <tp:taxon-name-part taxon-name-part-type="species">triquetra</tp:taxon-name-part></tp:taxon-name></th></tr><tr><td rowspan="1" colspan="1">
              <bold>Phyllotaxy</bold>
            </td><td rowspan="1" colspan="1">Spirally-alternate</td><td rowspan="1" colspan="1">Distichously-alternate</td><td rowspan="1" colspan="1">Spirally-alternate</td><td rowspan="1" colspan="1">Distichously-alternate</td><td rowspan="1" colspan="1">Spirally-alternate, sometimes becoming distichously-alternate at apex</td><td rowspan="1" colspan="1">Spirally-alternate</td><td rowspan="1" colspan="1">Spirally-alternate</td><td rowspan="1" colspan="1">Spirally-alternate</td></tr><tr><td rowspan="1" colspan="1">
              <bold>Inflorescence</bold>
            </td><td rowspan="1" colspan="1">Terminal or axillary in the uppermost nodes; pedunculate</td><td rowspan="1" colspan="1">Terminal or axillary in the uppermost nodes; pedunculate</td><td rowspan="1" colspan="1">Terminal or axillary in the uppermost nodes; pedunculate</td><td rowspan="1" colspan="1">Terminal or axillary in the uppermost nodes; pedunculate</td><td rowspan="1" colspan="1">Terminal or axillary in the uppermost nodes; pedunculate</td><td rowspan="1" colspan="1">Mainly axillary; sessile</td><td rowspan="1" colspan="1">Mainly axillary; sessile</td><td rowspan="1" colspan="1">Mainly axillary; sessile</td></tr><tr><td rowspan="1" colspan="1">
              <bold>Cincinnus bracts</bold>
            </td><td rowspan="1" colspan="1">Cup-shaped, apex caudate</td><td rowspan="1" colspan="1">Flat, apex acute</td><td rowspan="1" colspan="1">Cup-shaped, apex acuminate</td><td rowspan="1" colspan="1">Cup-shaped, apex acute</td><td rowspan="1" colspan="1">Flat, apex acute</td><td rowspan="1" colspan="1">Tubular, apex truncate</td><td rowspan="1" colspan="1">Tubular, apex truncate</td><td rowspan="1" colspan="1">Not observed</td></tr><tr><td rowspan="1" colspan="1">
              <bold>Cincinni</bold>
            </td><td rowspan="1" colspan="1">(1–)2–16, alternate to sub-opposite, 2–9-flowered</td><td rowspan="1" colspan="1">1, solitary, 2–7-flowered</td><td rowspan="1" colspan="1">16–38, verticillate, 2–11-flowered</td><td rowspan="1" colspan="1">1, solitary, 2–12-flowered</td><td rowspan="1" colspan="1">9–24, verticillate, 1-flowered</td><td rowspan="1" colspan="1">1–2–(3), fascicle-like, 1-flowered</td><td rowspan="1" colspan="1">1–2–(3), fascicle-like, 1-flowered</td><td rowspan="1" colspan="1">1–2–(3), fascicle-like, 1-flowered</td></tr><tr><td rowspan="1" colspan="1">
              <bold>Floral buds</bold>
            </td><td rowspan="1" colspan="1">Narrowly ovoid to ovoid</td><td rowspan="1" colspan="1">Ovoid</td><td rowspan="1" colspan="1">Narrowly ovoid to ovoid</td><td rowspan="1" colspan="1">Ellipsoid to oblongoid</td><td rowspan="1" colspan="1">Narrowly ovoid</td><td rowspan="1" colspan="1">Ellipsoid</td><td rowspan="1" colspan="1">Ellipsoid</td><td rowspan="1" colspan="1">Ellipsoid</td></tr><tr><td rowspan="1" colspan="1">
              <bold>Flower symmetry</bold>
            </td><td rowspan="1" colspan="1">Enantiostylous</td><td rowspan="1" colspan="1">Enantiostylous</td><td rowspan="1" colspan="1">Enantiostylous</td><td rowspan="1" colspan="1">Zygomorphic</td><td rowspan="1" colspan="1">Enantiostylous</td><td rowspan="1" colspan="1">Actinomorphic</td><td rowspan="1" colspan="1">Actinomorphic</td><td rowspan="1" colspan="1">Actinomorphic?</td></tr><tr><td rowspan="1" colspan="1">
              <bold>Petals pubescence</bold>
            </td><td rowspan="1" colspan="1">Glabrous</td><td rowspan="1" colspan="1">With minute glandular hairs at base on the adaxial surface</td><td rowspan="1" colspan="1">Glabrous</td><td rowspan="1" colspan="1">Glabrous</td><td rowspan="1" colspan="1">With minute glandular hairs at base on the adaxial surface</td><td rowspan="1" colspan="1">Densely bearded with moniliform hairs on the adaxial surface</td><td rowspan="1" colspan="1">Densely bearded with moniliform hairs on the adaxial surface</td><td rowspan="1" colspan="1">Glabrous</td></tr><tr><td rowspan="1" colspan="1">
              <bold>Filaments pubescence</bold>
            </td><td rowspan="1" colspan="1">Glabrous</td><td rowspan="1" colspan="1">With glandular hairs</td><td rowspan="1" colspan="1">Glabrous</td><td rowspan="1" colspan="1">Bearded with moniliform hairs</td><td rowspan="1" colspan="1">With glandular hairs</td><td rowspan="1" colspan="1">Bearded with moniliform hairs</td><td rowspan="1" colspan="1">Bearded with moniliform hairs</td><td rowspan="1" colspan="1">Not observed</td></tr><tr><td rowspan="1" colspan="1">
              <bold>Anthers</bold>
            </td><td rowspan="1" colspan="1">Narrowly elliptic to narrowly oblong, connective lilac, anthers sacs white</td><td rowspan="1" colspan="1">Elliptic, connective white to lilac, anthers sacs white to light-lilac</td><td rowspan="1" colspan="1">Elliptic, connective lilac to white, anthers sacs white to lilac</td><td rowspan="1" colspan="1">Elliptic to oblong, connective bluish-lilac to white, anthers sacs purple to dark-purple</td><td rowspan="1" colspan="1">Elliptic to oblong, connective purple to bluish-purple, anthers sacs lilac to purple</td><td rowspan="1" colspan="1">Elliptic to oblong, connective brown, anthers sacs brownish-lilac</td><td rowspan="1" colspan="1">Linear-oblong to oblong, connective purple, anthers sacs lilac to purple</td><td rowspan="1" colspan="1">Not observed</td></tr><tr><td rowspan="1" colspan="1">
              <bold>Antherodes</bold>
            </td><td rowspan="1" colspan="1">Sagittate, golden yellow</td><td rowspan="1" colspan="1">Subsagittate to subcordate, golden-yellow</td><td rowspan="1" colspan="1">Cordate, golden yellow</td><td rowspan="1" colspan="1">Hastate, white to cream</td><td rowspan="1" colspan="1">Sagittate, golden yellow</td><td rowspan="1" colspan="1">Hastate, golden yellow</td><td rowspan="1" colspan="1">Hastate, golden yellow</td><td rowspan="1" colspan="1">Not observed</td></tr><tr><td rowspan="1" colspan="1">
              <bold>Gynoecium pubescence</bold>
            </td><td rowspan="1" colspan="1">Glabrous</td><td rowspan="1" colspan="1">With glandular hairs</td><td rowspan="1" colspan="1">Glabrous</td><td rowspan="1" colspan="1">Glabrous</td><td rowspan="1" colspan="1">With glandular hairs</td><td rowspan="1" colspan="1">Glabrous</td><td rowspan="1" colspan="1">Glabrous</td><td rowspan="1" colspan="1">Glabrous</td></tr><tr><td rowspan="1" colspan="1">
              <bold>Fruiting pedicel</bold>
            </td><td rowspan="1" colspan="1">Erect</td><td rowspan="1" colspan="1">Deflexed</td><td rowspan="1" colspan="1">Erect</td><td rowspan="1" colspan="1">Erect</td><td rowspan="1" colspan="1">Deflexed</td><td rowspan="1" colspan="1">Erect</td><td rowspan="1" colspan="1">Erect</td><td rowspan="1" colspan="1">Apparently erect</td></tr><tr><td rowspan="1" colspan="1">
              <bold>Capsules</bold>
            </td><td rowspan="1" colspan="1">Subglobose to globose</td><td rowspan="1" colspan="1">Broadly ovoid to broadly ellipsoid</td><td rowspan="1" colspan="1">Subglobose to globose</td><td rowspan="1" colspan="1">Ovoid to subglobose</td><td rowspan="1" colspan="1">Oblongoid to broadly oblongoid</td><td rowspan="1" colspan="1">Oblongoid to broadly oblongoid</td><td rowspan="1" colspan="1">Oblongoid to broadly oblongoid</td><td rowspan="1" colspan="1">Oblongoid to ellipsoid</td></tr><tr><td rowspan="1" colspan="1">
              <bold>Seeds</bold>
            </td><td rowspan="1" colspan="1">1 per locule, reniform to broadly ellipsoid, ventri-lateral appendage present</td><td rowspan="1" colspan="1">1 per locule, reniform to broadly ellipsoid, ventri-lateral appendage present</td><td rowspan="1" colspan="1">1 per locule, reniform to broadly ellipsoid, ventr -lateral appendage present</td><td rowspan="1" colspan="1">2 per locule, broadly ellipsoid to oblongoid, ventri-lateral appendage absent</td><td rowspan="1" colspan="1">2 per locule, reniform to broadly-ellipsoid, ventri-lateral appendage present</td><td rowspan="1" colspan="1">6 per locule, cuboid to polygonal, ventri-lateral appendage absent</td><td rowspan="1" colspan="1">6 per locule, cuboid to polygonal, ventri-lateral appendage absent</td><td rowspan="1" colspan="1">3 per locule, transversely ellipsoid, ventri-lateral appendage absent</td></tr></tbody></table></table-wrap></tp:treatment-sec><ref-list><ref id="B31"><mixed-citation xmlns:xlink="http://www.w3.org/1999/xlink" xlink:type="simple">
          <institution xlink:type="simple">IUCN</institution> (<year>2001</year>) <source>The IUCN red list of threatened species, version 2010.4</source>. <publisher-name>IUCN Red List Unit</publisher-name>, <publisher-loc>Cambridge U.K.</publisher-loc> <ext-link xlink:type="simple" ext-link-type="uri" xlink:href="http://www.iucnredlist.org/">http://www.iucnredlist.org/</ext-link> [<date-in-citation content-type="access-date">accessed: 2 June 2016</date-in-citation>]</mixed-citation></ref></ref-list></tp:taxon-treatment>
