# Supplementary material for: Taxonomic revision of Neotropical Murdannia Royle (Commelinaceae)
Source: PhytoKeys. 2016 Nov 8;(74):35–78. doi: 10.3897/phytokeys.74.9835 (PMC5234548; doi:10.3897/phytokeys.74.9835)
Supplement: XML Treatment for Murdannia gardneri [file phytokeys.74.9835-treatment4.xml]

<!DOCTYPE tp:taxon-treatment
  PUBLIC "-//TaxonX//DTD Taxonomic Treatment Publishing DTD v0 20100105//EN" "tax-treatment-NSO.dtd">
<tp:taxon-treatment xmlns:tp="http://www.plazi.org/taxpub"><tp:treatment-meta><kwd-group><label>Taxon classification</label><kwd><named-content content-type="kingdom">Plantae</named-content></kwd><kwd><named-content content-type="order">Commelinales</named-content></kwd><kwd><named-content content-type="family">Commelinaceae</named-content></kwd></kwd-group><mixed-citation publication-type="journal"><person-group><name><surname>Pellegrini</surname><given-names>Marco Octávio de Oliveira</given-names></name><name><surname>Faden</surname><given-names>Robert B.</given-names></name><name><surname>de Almeida</surname><given-names>Rafael Felipe</given-names></name></person-group><article-title>Taxonomic revision of Neotropical <italic><tp:taxon-name><tp:taxon-name-part taxon-name-part-type="genus">Murdannia</tp:taxon-name-part></tp:taxon-name></italic> Royle (<tp:taxon-name><tp:taxon-name-part taxon-name-part-type="family">Commelinaceae</tp:taxon-name-part></tp:taxon-name>)</article-title><source>PhytoKeys</source><day>8</day><month>11</month><year>2016</year><volume>2016</volume><issue>74</issue><fpage>35</fpage><lpage>78</lpage><pub-id pub-id-type="doi">10.3897/phytokeys.74.9835</pub-id></mixed-citation></tp:treatment-meta><tp:nomenclature><label>3.</label><tp:taxon-name>
            <tp:taxon-name-part taxon-name-part-type="genus">Murdannia</tp:taxon-name-part>
            <tp:taxon-name-part taxon-name-part-type="species">gardneri</tp:taxon-name-part>
          </tp:taxon-name><tp:taxon-authority>(Seub.) G.Brückn., Nat. Pflanzenfam. (ed. 2)15a: 173. 1930.</tp:taxon-authority><xref ref-type="fig" rid="F3">Figs 3</xref><xref ref-type="fig" rid="F4">, 4</xref><xref ref-type="fig" rid="F10">, 10</xref><tp:nomenclature-citation-list><tp:nomenclature-citation><tp:taxon-name>
                <tp:taxon-name-part taxon-name-part-type="genus">Phaeneilema</tp:taxon-name-part> <tp:taxon-name-part taxon-name-part-type="species">gardneri</tp:taxon-name-part></tp:taxon-name><comment>(Seub.) G.Brückn., Notizbl. Bot. Gart. Berlin–Dahlem 10 (91): 56. 1927.</comment></tp:nomenclature-citation><tp:nomenclature-citation><tp:taxon-name>
                <tp:taxon-name-part taxon-name-part-type="genus">Aneilema</tp:taxon-name-part> <tp:taxon-name-part taxon-name-part-type="species">gardneri</tp:taxon-name-part></tp:taxon-name><comment>Seub., in Martius, Fl. Bras. 3 (1): 259. 1855. Lectotype (designated here): BRAZIL. Goyaz, moist places near Villa de Arrayal, fl., fr., April 1841, G. Gardner 4021 (K barcode K000363236!; isolectotypes: B barcode B100367834!, <named-content xmlns:xlink="http://www.w3.org/1999/xlink" content-type="dwc:institutional_code" xlink:type="simple">BM</named-content> barcodes BM001172132!, BM001172133!, G barcodes G00098261!, G00098262!, G00165012!, K barcode K000363237!, <named-content xmlns:xlink="http://www.w3.org/1999/xlink" content-type="dwc:institutional_code" xlink:type="simple">NY</named-content> barcodes NY00247400!, NY00247401!, P barcode P02088022!, <named-content xmlns:xlink="http://www.w3.org/1999/xlink" content-type="dwc:institutional_code" xlink:type="simple">US</named-content> barcode US00091574!).</comment></tp:nomenclature-citation></tp:nomenclature-citation-list></tp:nomenclature><tp:treatment-sec sec-type="description" id="SECID0EZXAI"><title>Description.</title><p>
            <italic>Herbs</italic> ca. 30.0–150.0 cm tall, perennial, rhizomatous with a definite base, terrestrial to paludal to rooted emergent in flooded fields. <italic>Roots</italic> thin, fibrous, medium to dark brown, densely to sparsely pilose with medium to dark brown hairs, emerging from the short rhizome and from the basalmost nodes. <italic>Rhizomes</italic> short, light to medium brown, buried in the sand or ground. <italic>Stems</italic> prostrate, with erect to ascending apex, succulent, unbranched to little-branched at the base; internodes 1.9–10.7 cm long, green to vinaceous, glabrous to sparsely pilose or hispid, becoming glabrous with age, with a line of eglandular hairs opposite the leaf above, hairs hyaline. <italic>Leaves</italic> spirally-alternate, evenly distributed along the stems, sessile, the distal ones gradually reduced; sheaths 0.5–3.2 cm long, green to vinaceous, sparsely pilose to hispid, becoming glabrous with age, hairs hyaline, margins ciliate to hispid, with a line of eglandular hairs opposite the leaf above, hairs hyaline; lamina 4.2–17.4 × 0.7–1.3 cm, chartaceous, conduplicate, slightly falcate to falcate, green on both sides, drying light brown to olive-green on both sides, linear-lanceolate to lanceolate, sparsely pilose to hispid, becoming glabrous with age, rarely glabrous, base truncate to rounded, margins light green, ciliate to setose only at base, apex acuminate; midvein inconspicuous, slightly impressed adaxially, slightly obtuse abaxially, secondary veins 3–4(–5) pairs, adaxially inconspicuous to slightly conspicuous, light green, abaxially somewhat conspicuous. <italic>Inflorescences</italic> 1–(3) thyrsi, terminal or axillary from the uppermost nodes, thyrse with 16–38 verticillate cincinni, arranged in 2–9 whorls; peduncles 2.7–8.4 cm, with a mixture of eglandular (scabrid) and glandular, hyaline hairs; basal bract leaf-like, 2.4–7.2 × 0.3–0.9 cm, linear-lanceolate to lanceolate, sparsely pilose to hispid, rarely glabrous, base rounded, margins ciliate to setose only at base, apex acuminate, veins inconspicuous, concolorous to light green; cincinni bracts ca. 0.4–0.8 × 0.1–0.3 cm, ovate to broadly ovate, cup-shaped, light green to lilac, glabrous to pilose, base truncate, margins glabrous to sparsely ciliate, apex acuminate; cincinni 2–11-flowered, ascending, straight, peduncle 0.5–1.3 cm, light green to vinaceous to purple, with a mixture of eglandular (scabrid) and glandular or all glandular hyaline hairs, internodes 0.9–5.2 mm long, light green to vinaceous to purple, with a mixture of eglandular (scabrid) and glandular or all glandular, hyaline hairs; bracteoles ca. 1.8–4.1 × 2.8–4.2 mm, persistent, broadly ovate to depressed ovate, cup-shaped, light green to lilac or pink, sparsely pilose, base amplexicaul, non-perfoliate, margins glabrous to ciliate, apex acuminate. <italic>Flowers</italic> bisexual or male, enantiostylous, ca. 1.4–2.3 cm diam.; floral buds narrowly ovoid to ovoid, 2.6–5.3 × 1.2–2.4 mm, light green to pink to vinaceous; pedicels 2.2–7.3 mm long, light green to vinaceous to purple, with a mixture of eglandular (scabrid) and glandular or all glandular, hyaline hairs, erect and elongate in fruit; sepals 3.6–6.1 × 3.2–4.8 mm, triangular to ovate-triangular, cucullate, green to lilac to vinaceous to purple, with glandular to densely glandular, hyaline hairs, apex acuminate, margins hyaline light green to hyaline pink; petals equal, 0.7–1.2 × 0.6–0.8 cm, obovate to elliptic-obovate, slightly cucullate, <!--PageBreak--><!--PageBreak-->pale lilac to lilac, purple or pink, rarely white, glabrous, base cuneate, margins entire, apex acute to obtuse; stamens 3, equal, filaments glabrous, gently curved at the apex, 6.2–9.4 mm long, pale lilac to lilac or white, anthers elliptic, 0.7–0.9 × 0.3–0.4 mm, connective lilac to white, anthers sacs white to lilac, pollen white; staminodes 3, equal, filaments glabrous, straight, 3.1–5.3 mm long, pale lilac to white, antherodes cordate, 0.7–0.9 × 0.8–0.9 mm, connective golden yellow, lobes conspicuous, cream-colored to pale yellow; ovary ellipsoid to broadly ellipsoid, 0.6–0.8 × 0.4–0.6 mm, 3-locular, white to light green, smooth, glabrous, style gently curved at the apex, ca. 4.8–6.2 mm, pale lilac to lilac or white, stigma truncate, white to lilac. <italic>Capsules</italic> 3.6–4.5 × 3.4–4.2 mm, 3-locular, 3-valved, subglobose to globose, apiculate due to persistent style, light brown when mature, glabrous, smooth. <italic>Seeds</italic> 1 per locule, 1.9–2.6 × 1.2–1.8 mm, reniform to broadly ellipsoid, strongly cleft towards the embryotega, ventrally flattened, testa dark brown to greyish brown, sparsely farinose, scrobiculate to foveolate, with ridges radiating from the embryotega, with a tan appendage that extends ventri-laterally to the embryotega and basally into the hilum; embryotega semilateral, relatively inconspicuous, without a prominent apicule; hilum linear, approximately the same length as the seed, in a deep depression.</p></tp:treatment-sec><tp:treatment-sec sec-type="Specimens seen" id="SECID0EUYAI"><title>Specimens seen.</title><p>
            <bold>BRAZIL. Bahia</bold>: Correntina, Chapadão Ocidental da Bahia, Islets and banks of the rio Corrente, 23 Apr 1980, R.M. Harley et al. 21668 (<named-content xmlns:xlink="http://www.w3.org/1999/xlink" content-type="dwc:institutional_code" xlink:type="simple">CEPEC</named-content>, <named-content xmlns:xlink="http://www.w3.org/1999/xlink" content-type="dwc:institutional_code" xlink:type="simple">HRB</named-content>, K, <named-content xmlns:xlink="http://www.w3.org/1999/xlink" content-type="dwc:institutional_code" xlink:type="simple">MBM</named-content>, <named-content xmlns:xlink="http://www.w3.org/1999/xlink" content-type="dwc:institutional_code" xlink:type="simple">US</named-content>); loc. cit., 21 Jan 1997, G. Hatschbach et al. 66044 (<named-content xmlns:xlink="http://www.w3.org/1999/xlink" content-type="dwc:institutional_code" xlink:type="simple">MBM</named-content>); <bold>Goiás</bold>: Cavalcante, estrada rio Trairas/rio Custódio, km 2, 28 Nov 2006, G. Pereira-Silva &amp; G.A. Moreira 11159 (<named-content xmlns:xlink="http://www.w3.org/1999/xlink" content-type="dwc:institutional_code" xlink:type="simple">CEN</named-content>, <named-content xmlns:xlink="http://www.w3.org/1999/xlink" content-type="dwc:institutional_code" xlink:type="simple">RB</named-content>); Colinas do Sul, fazenda Saracura, estrada de manutenção das novas linhas de transmissão Minacu/Niquelândia, 8 Sep 1995, B.M.T. Walter et al. 2604 (<named-content xmlns:xlink="http://www.w3.org/1999/xlink" content-type="dwc:institutional_code" xlink:type="simple">CEN</named-content>, <named-content xmlns:xlink="http://www.w3.org/1999/xlink" content-type="dwc:institutional_code" xlink:type="simple">RB</named-content>); Goyaz, 1841, G. Gardner 4020 (K barcode K000363238, <named-content xmlns:xlink="http://www.w3.org/1999/xlink" content-type="dwc:institutional_code" xlink:type="simple">US</named-content> barcode US00160560); Itumbiara, rodovia Itumbiara–Rio Verde, a 31 km de Itumbiara, 18 Apr 1978, G.J. Shepherd et al. 7415 (F ex <named-content xmlns:xlink="http://www.w3.org/1999/xlink" content-type="dwc:institutional_code" xlink:type="simple">UEC</named-content>); Niquelândia, 27 km de Colinas em direção a Niquelândia, próximo ao rio Tocantinzinho, 6 May 1998, M.A. Silva et al. 3772 (<named-content xmlns:xlink="http://www.w3.org/1999/xlink" content-type="dwc:institutional_code" xlink:type="simple">IBGE</named-content>, <named-content xmlns:xlink="http://www.w3.org/1999/xlink" content-type="dwc:institutional_code" xlink:type="simple">RB</named-content>, <named-content xmlns:xlink="http://www.w3.org/1999/xlink" content-type="dwc:institutional_code" xlink:type="simple">US</named-content>); Teresina de Goiás, km 12 da estrada <named-content xmlns:xlink="http://www.w3.org/1999/xlink" content-type="dwc:institutional_code" xlink:type="simple">GO</named-content>-118, sentido Nova Roma, 29 April 1996, B.A.S. Pereira &amp; D. Alvarenga 3027 (<named-content xmlns:xlink="http://www.w3.org/1999/xlink" content-type="dwc:institutional_code" xlink:type="simple">IBGE</named-content>, <named-content xmlns:xlink="http://www.w3.org/1999/xlink" content-type="dwc:institutional_code" xlink:type="simple">RB</named-content>); <bold>Mato Grosso</bold>: Novo Mundo, Parque Estadual do Cristalino, entrada para Fazenda J.J., 26 January 2008, D. Sasaki et al. 1934 (<named-content xmlns:xlink="http://www.w3.org/1999/xlink" content-type="dwc:institutional_code" xlink:type="simple">HERBAM</named-content>, <named-content xmlns:xlink="http://www.w3.org/1999/xlink" content-type="dwc:institutional_code" xlink:type="simple">HURB</named-content>, <named-content xmlns:xlink="http://www.w3.org/1999/xlink" content-type="dwc:institutional_code" xlink:type="simple">SPF</named-content>); <bold>Minas Gerais</bold>: Ituiutaba, 26 May 1946, A. Macedo 760 (<named-content xmlns:xlink="http://www.w3.org/1999/xlink" content-type="dwc:institutional_code" xlink:type="simple">US</named-content>); <bold>Tocantins</bold>: Conceição do Tocantins, rodovia <named-content xmlns:xlink="http://www.w3.org/1999/xlink" content-type="dwc:institutional_code" xlink:type="simple">TO</named-content>-050, km 375, fazenda São José, próximo do rio Santa Isabel, 11 May 2000, G. Hatschbach et al. 70903 (<named-content xmlns:xlink="http://www.w3.org/1999/xlink" content-type="dwc:institutional_code" xlink:type="simple">MBM</named-content>); Gurupi, próximo à Gurupi, 20 Apr 1978, R.P. Orlandi 73 (<named-content xmlns:xlink="http://www.w3.org/1999/xlink" content-type="dwc:institutional_code" xlink:type="simple">HRB</named-content>, <named-content xmlns:xlink="http://www.w3.org/1999/xlink" content-type="dwc:institutional_code" xlink:type="simple">RB</named-content>).</p></tp:treatment-sec><tp:treatment-sec sec-type="distribution" id="SECID0EI3AI"><title>Distribution and habitat.</title><p>
            <italic><tp:taxon-name><tp:taxon-name-part taxon-name-part-type="genus">Murdannia</tp:taxon-name-part> <tp:taxon-name-part taxon-name-part-type="species">gardneri</tp:taxon-name-part></tp:taxon-name></italic> is endemic to Brazil, being known from the states of Bahia, Goiás, Mato Grosso, Minas Gerais and Tocantins (Fig. <xref ref-type="fig" rid="F10">10</xref>). It grows in open sandy river banks or flooded grass fields, of the Cerrado domain.</p></tp:treatment-sec><tp:treatment-sec sec-type="phenology" id="SECID0E33AI"><title>Phenology.</title><p>It was found in bloom and fruit throughout the year.</p></tp:treatment-sec><tp:treatment-sec sec-type="conservation status" id="SECID0EB4AI"><title>Conservation status.</title><p>
            <italic><tp:taxon-name><tp:taxon-name-part taxon-name-part-type="genus">Murdannia</tp:taxon-name-part> <tp:taxon-name-part taxon-name-part-type="species">gardneri</tp:taxon-name-part></tp:taxon-name></italic> possesses a <abbrev xmlns:xlink="http://www.w3.org/1999/xlink" xlink:title="Extent of Occurrence" id="ABBRID0ER4AI" xlink:type="simple">EOO</abbrev> of ca. 497,658.992 km<sup>2</sup> and a <abbrev xmlns:xlink="http://www.w3.org/1999/xlink" xlink:title="Area of Occurrence" id="ABBRID0EX4AI" xlink:type="simple">AOO</abbrev> of ca. 20,000.000 km<sup>2</sup>. Most of the known collections are concentrated in central Brazil, where the native vegetation is commonly removed to give place to livestock. This is especially common in the Cerrado domain, due to its savanna <!--PageBreak-->vegetation being easier to remove than the dense rainforests of the Amazon and Atlantic Forest domains. Thus, we believe that <italic><tp:taxon-name><tp:taxon-name-part taxon-name-part-type="genus">Murdannia</tp:taxon-name-part> <tp:taxon-name-part taxon-name-part-type="species">gardneri</tp:taxon-name-part></tp:taxon-name></italic> should be considered Nearly Threatened.</p></tp:treatment-sec><tp:treatment-sec sec-type="Nomenclatural notes" id="SECID0EJ5AI"><title>Nomenclatural notes.</title><p>When describing <italic><tp:taxon-name><tp:taxon-name-part taxon-name-part-type="genus">Aneilema</tp:taxon-name-part> <tp:taxon-name-part taxon-name-part-type="species">gardneri</tp:taxon-name-part></tp:taxon-name></italic>, <xref ref-type="bibr" rid="B43">Seubert (1855)</xref> lists two collections from G. Gardner (<italic>4020</italic> and <italic>4021</italic>). As aforementioned, <italic>Gardner 4020</italic> consists of a mixture of <italic><tp:taxon-name><tp:taxon-name-part taxon-name-part-type="genus">Murdannia</tp:taxon-name-part> <tp:taxon-name-part taxon-name-part-type="species">burchellii</tp:taxon-name-part></tp:taxon-name></italic> and <italic><tp:taxon-name><tp:taxon-name-part taxon-name-part-type="genus">Murdannia</tp:taxon-name-part> <tp:taxon-name-part taxon-name-part-type="species">gardneri</tp:taxon-name-part></tp:taxon-name></italic>. Fortunately, the same is not true for <italic>Gardner 4021</italic>. Furthermore, the <italic>Gardner 4020</italic> specimen at P was designated by us as the lectotype for <tp:taxon-name><tp:taxon-name-part taxon-name-part-type="genus">Aneilema</tp:taxon-name-part> <tp:taxon-name-part taxon-name-part-type="species">gardnei</tp:taxon-name-part> <tp:taxon-name-part taxon-name-part-type="infraspecific-rank">var.</tp:taxon-name-part> <tp:taxon-name-part taxon-name-part-type="variety">glabrior</tp:taxon-name-part></tp:taxon-name>. Thus, we designate a specimen at K as the lectotype for <italic><tp:taxon-name><tp:taxon-name-part taxon-name-part-type="genus">Aneilema</tp:taxon-name-part> <tp:taxon-name-part taxon-name-part-type="species">gardneri</tp:taxon-name-part></tp:taxon-name></italic>.</p></tp:treatment-sec><tp:treatment-sec sec-type="discussion" id="SECID0ETABI"><title>Discussion.</title><p>
            <italic><tp:taxon-name><tp:taxon-name-part taxon-name-part-type="genus">Murdannia</tp:taxon-name-part> <tp:taxon-name-part taxon-name-part-type="species">gardneri</tp:taxon-name-part></tp:taxon-name></italic> is morphologically similar to <italic><tp:taxon-name><tp:taxon-name-part taxon-name-part-type="genus">Murdannia</tp:taxon-name-part> <tp:taxon-name-part taxon-name-part-type="species">burchellii</tp:taxon-name-part></tp:taxon-name></italic> and <italic><tp:taxon-name><tp:taxon-name-part taxon-name-part-type="genus">Murdannia</tp:taxon-name-part> <tp:taxon-name-part taxon-name-part-type="species">paraguayensis</tp:taxon-name-part></tp:taxon-name></italic> due to their phyllotaxy and by the number of cincinni per inflorescence. It is morphologically more similar to <italic><tp:taxon-name><tp:taxon-name-part taxon-name-part-type="genus">Murdannia</tp:taxon-name-part> <tp:taxon-name-part taxon-name-part-type="species">burchellii</tp:taxon-name-part></tp:taxon-name></italic> due to the posture of the pedicels at post-anthesis and when fruiting, general floral and capsule morphology, and due to the hilum being positioned in a deep depression. Nevertheless, both species can be easily differentiated based on the insertion of the cincinni in the main axis of the inflorescence (alternate to subopposite in <italic><tp:taxon-name><tp:taxon-name-part taxon-name-part-type="genus">Murdannia</tp:taxon-name-part> <tp:taxon-name-part taxon-name-part-type="species">burchellii</tp:taxon-name-part></tp:taxon-name></italic> vs. verticillate in <italic><tp:taxon-name><tp:taxon-name-part taxon-name-part-type="genus">Murdannia</tp:taxon-name-part> <tp:taxon-name-part taxon-name-part-type="species">gardneri</tp:taxon-name-part></tp:taxon-name></italic>), the ornamentation of the testa (costate to slightly rugose <italic>vs.</italic> scrobiculate to foveolate), robustness of the plants (delicate <italic>vs.</italic> robust, branching pattern (densely branched at base <italic>vs.</italic> unbranched to little-branched), leaf-blade consistency (chartaceous <italic>vs.</italic> succulent), and some indumentum differences. On the other hand, <italic><tp:taxon-name><tp:taxon-name-part taxon-name-part-type="genus">Murdannia</tp:taxon-name-part> <tp:taxon-name-part taxon-name-part-type="species">paraguayensis</tp:taxon-name-part></tp:taxon-name></italic> can be readily differentiated from <italic><tp:taxon-name><tp:taxon-name-part taxon-name-part-type="genus">Murdannia</tp:taxon-name-part> <tp:taxon-name-part taxon-name-part-type="species">gardneri</tp:taxon-name-part></tp:taxon-name></italic> by its 1-flowered cincinni (<italic>vs.</italic> many-flowered in <italic><tp:taxon-name><tp:taxon-name-part taxon-name-part-type="genus">Murdannia</tp:taxon-name-part> <tp:taxon-name-part taxon-name-part-type="species">gardneri</tp:taxon-name-part></tp:taxon-name></italic>), deflexed pedicels post-anthesis and when fruiting (<italic>vs.</italic> erect), filaments with minute glandular hairs (<italic>vs.</italic> glabrous), gynoecium and capsules with glandular hairs (<italic>vs.</italic> glabrous), capsule oblongoid to broadly oblongoid (<italic>vs.</italic> subglobose to globose), locules 2-seeded (<italic>vs.</italic> 1-seeded), and hilum in a shallow depression (vs. in a deep depression) (Table <xref ref-type="table" rid="T1">1</xref>).</p></tp:treatment-sec><tp:treatment-sec><!--Section generated to contain objects referenced in tp:taxon-treatment.--><fig id="F3" position="float" orientation="portrait"><label>Figure 3.</label><caption><p>
          <italic><tp:taxon-name><tp:taxon-name-part taxon-name-part-type="genus">Murdannia</tp:taxon-name-part> <tp:taxon-name-part taxon-name-part-type="species">gardneri</tp:taxon-name-part></tp:taxon-name></italic> (Seub.) G.Brückn. <bold>A</bold> Inflorescence, showing the verticillate cincinni and open lilac flowers <bold>B</bold> detail of the inflorescence, showing the ascending and straight cincinni <bold>C</bold> flooded grassland in the state of Minas Gerais. Photographs <bold>A–B</bold> by W. Milliken, <bold>C</bold> by I.L.M. Resende.</p></caption><graphic xmlns:xlink="http://www.w3.org/1999/xlink" xlink:href="phytokeys-074-035-g003.jpg" position="float" orientation="portrait" xlink:type="simple" id="oo_109951.jpg"/></fig><fig id="F4" position="float" orientation="portrait"><label>Figure 4.</label><caption><p>
          <italic><tp:taxon-name><tp:taxon-name-part taxon-name-part-type="genus">Murdannia</tp:taxon-name-part> <tp:taxon-name-part taxon-name-part-type="species">gardneri</tp:taxon-name-part></tp:taxon-name></italic> (Seub.) G.Brückn. Isolectotype of <italic><tp:taxon-name><tp:taxon-name-part taxon-name-part-type="genus">Aneilema</tp:taxon-name-part> <tp:taxon-name-part taxon-name-part-type="species">gardneri</tp:taxon-name-part></tp:taxon-name></italic> (P barcode P02088022). Photograph courtesy of the <named-content xmlns:xlink="http://www.w3.org/1999/xlink" xlink:type="simple" content-type="institution" xlink:href="http://grbio.org/institution/mus%C3%A9um-1" id="NCID0EQHBG">Muséum</named-content> National d’Histoire Naturelle, Paris.</p></caption><graphic xmlns:xlink="http://www.w3.org/1999/xlink" xlink:href="phytokeys-074-035-g004.jpg" position="float" orientation="portrait" xlink:type="simple" id="oo_109952.jpg"/></fig><fig id="F10" position="float" orientation="portrait"><label>Figure 10.</label><caption><p>Distribution map of Neotropical <italic><tp:taxon-name><tp:taxon-name-part taxon-name-part-type="genus">Murdannia</tp:taxon-name-part></tp:taxon-name></italic> Royle. <bold>Full circles</bold> <italic><tp:taxon-name><tp:taxon-name-part taxon-name-part-type="genus">Murdannia</tp:taxon-name-part> <tp:taxon-name-part taxon-name-part-type="species">burchellii</tp:taxon-name-part></tp:taxon-name></italic> <bold>Full stars</bold> <italic><tp:taxon-name><tp:taxon-name-part taxon-name-part-type="genus">Murdannia</tp:taxon-name-part> <tp:taxon-name-part taxon-name-part-type="species">engelsii</tp:taxon-name-part></tp:taxon-name></italic> <bold>Triangles</bold> <italic><tp:taxon-name><tp:taxon-name-part taxon-name-part-type="genus">Murdannia</tp:taxon-name-part> <tp:taxon-name-part taxon-name-part-type="species">gardneri</tp:taxon-name-part></tp:taxon-name></italic> <bold>Stars</bold> <italic><tp:taxon-name><tp:taxon-name-part taxon-name-part-type="genus">Murdannia</tp:taxon-name-part> <tp:taxon-name-part taxon-name-part-type="species">paraguayensis</tp:taxon-name-part></tp:taxon-name></italic> <bold>Full squares</bold> <italic><tp:taxon-name><tp:taxon-name-part taxon-name-part-type="genus">Murdannia</tp:taxon-name-part> <tp:taxon-name-part taxon-name-part-type="species">schomburgkiana</tp:taxon-name-part></tp:taxon-name></italic> <bold>Squares</bold> <italic><tp:taxon-name><tp:taxon-name-part taxon-name-part-type="genus">Murdannia</tp:taxon-name-part> <tp:taxon-name-part taxon-name-part-type="species">semifoliata</tp:taxon-name-part></tp:taxon-name></italic>.</p></caption><graphic xmlns:xlink="http://www.w3.org/1999/xlink" xlink:href="phytokeys-074-035-g010.jpg" position="float" orientation="portrait" xlink:type="simple" id="oo_109958.jpg"/></fig><table-wrap id="T1" position="float" orientation="portrait"><label>Table 1.</label><caption><p>Morphologic characters differentiating the species of <italic><tp:taxon-name><tp:taxon-name-part taxon-name-part-type="genus">Murdannia</tp:taxon-name-part></tp:taxon-name></italic> known for the Neotropical region.</p></caption><table id="TID0EUPAI" rules="all"><tbody><tr><th rowspan="1" colspan="1">Characters</th><th rowspan="1" colspan="1">
              <italic><tp:taxon-name><tp:taxon-name-part taxon-name-part-type="genus">Murdannia</tp:taxon-name-part> <tp:taxon-name-part taxon-name-part-type="species">burchellii</tp:taxon-name-part></tp:taxon-name></italic>
            </th><th rowspan="1" colspan="1">
              <italic><tp:taxon-name><tp:taxon-name-part taxon-name-part-type="genus">Murdannia</tp:taxon-name-part> <tp:taxon-name-part taxon-name-part-type="species">engelsii</tp:taxon-name-part></tp:taxon-name></italic>
            </th><th rowspan="1" colspan="1">
              <italic><tp:taxon-name><tp:taxon-name-part taxon-name-part-type="genus">Murdannia</tp:taxon-name-part> <tp:taxon-name-part taxon-name-part-type="species">gardneri</tp:taxon-name-part></tp:taxon-name></italic>
            </th><th rowspan="1" colspan="1">
              <italic><tp:taxon-name><tp:taxon-name-part taxon-name-part-type="genus">Murdannia</tp:taxon-name-part> <tp:taxon-name-part taxon-name-part-type="species">nudiflora</tp:taxon-name-part></tp:taxon-name></italic>
            </th><th rowspan="1" colspan="1">
              <italic><tp:taxon-name><tp:taxon-name-part taxon-name-part-type="genus">Murdannia</tp:taxon-name-part> <tp:taxon-name-part taxon-name-part-type="species">paraguayensis</tp:taxon-name-part></tp:taxon-name></italic>
            </th><th rowspan="1" colspan="1">
              <italic><tp:taxon-name><tp:taxon-name-part taxon-name-part-type="genus">Murdannia</tp:taxon-name-part> <tp:taxon-name-part taxon-name-part-type="species">schomburgkiana</tp:taxon-name-part></tp:taxon-name></italic>
            </th><th rowspan="1" colspan="1">
              <italic><tp:taxon-name><tp:taxon-name-part taxon-name-part-type="genus">Murdannia</tp:taxon-name-part> <tp:taxon-name-part taxon-name-part-type="species">semifoliata</tp:taxon-name-part></tp:taxon-name></italic>
            </th><th rowspan="1" colspan="1">
              <tp:taxon-name><tp:taxon-name-part taxon-name-part-type="genus">Murdannia</tp:taxon-name-part> <tp:taxon-name-part taxon-name-part-type="uncertainty-rank">aff.</tp:taxon-name-part> <tp:taxon-name-part taxon-name-part-type="species">triquetra</tp:taxon-name-part></tp:taxon-name></th></tr><tr><td rowspan="1" colspan="1">
              <bold>Phyllotaxy</bold>
            </td><td rowspan="1" colspan="1">Spirally-alternate</td><td rowspan="1" colspan="1">Distichously-alternate</td><td rowspan="1" colspan="1">Spirally-alternate</td><td rowspan="1" colspan="1">Distichously-alternate</td><td rowspan="1" colspan="1">Spirally-alternate, sometimes becoming distichously-alternate at apex</td><td rowspan="1" colspan="1">Spirally-alternate</td><td rowspan="1" colspan="1">Spirally-alternate</td><td rowspan="1" colspan="1">Spirally-alternate</td></tr><tr><td rowspan="1" colspan="1">
              <bold>Inflorescence</bold>
            </td><td rowspan="1" colspan="1">Terminal or axillary in the uppermost nodes; pedunculate</td><td rowspan="1" colspan="1">Terminal or axillary in the uppermost nodes; pedunculate</td><td rowspan="1" colspan="1">Terminal or axillary in the uppermost nodes; pedunculate</td><td rowspan="1" colspan="1">Terminal or axillary in the uppermost nodes; pedunculate</td><td rowspan="1" colspan="1">Terminal or axillary in the uppermost nodes; pedunculate</td><td rowspan="1" colspan="1">Mainly axillary; sessile</td><td rowspan="1" colspan="1">Mainly axillary; sessile</td><td rowspan="1" colspan="1">Mainly axillary; sessile</td></tr><tr><td rowspan="1" colspan="1">
              <bold>Cincinnus bracts</bold>
            </td><td rowspan="1" colspan="1">Cup-shaped, apex caudate</td><td rowspan="1" colspan="1">Flat, apex acute</td><td rowspan="1" colspan="1">Cup-shaped, apex acuminate</td><td rowspan="1" colspan="1">Cup-shaped, apex acute</td><td rowspan="1" colspan="1">Flat, apex acute</td><td rowspan="1" colspan="1">Tubular, apex truncate</td><td rowspan="1" colspan="1">Tubular, apex truncate</td><td rowspan="1" colspan="1">Not observed</td></tr><tr><td rowspan="1" colspan="1">
              <bold>Cincinni</bold>
            </td><td rowspan="1" colspan="1">(1–)2–16, alternate to sub-opposite, 2–9-flowered</td><td rowspan="1" colspan="1">1, solitary, 2–7-flowered</td><td rowspan="1" colspan="1">16–38, verticillate, 2–11-flowered</td><td rowspan="1" colspan="1">1, solitary, 2–12-flowered</td><td rowspan="1" colspan="1">9–24, verticillate, 1-flowered</td><td rowspan="1" colspan="1">1–2–(3), fascicle-like, 1-flowered</td><td rowspan="1" colspan="1">1–2–(3), fascicle-like, 1-flowered</td><td rowspan="1" colspan="1">1–2–(3), fascicle-like, 1-flowered</td></tr><tr><td rowspan="1" colspan="1">
              <bold>Floral buds</bold>
            </td><td rowspan="1" colspan="1">Narrowly ovoid to ovoid</td><td rowspan="1" colspan="1">Ovoid</td><td rowspan="1" colspan="1">Narrowly ovoid to ovoid</td><td rowspan="1" colspan="1">Ellipsoid to oblongoid</td><td rowspan="1" colspan="1">Narrowly ovoid</td><td rowspan="1" colspan="1">Ellipsoid</td><td rowspan="1" colspan="1">Ellipsoid</td><td rowspan="1" colspan="1">Ellipsoid</td></tr><tr><td rowspan="1" colspan="1">
              <bold>Flower symmetry</bold>
            </td><td rowspan="1" colspan="1">Enantiostylous</td><td rowspan="1" colspan="1">Enantiostylous</td><td rowspan="1" colspan="1">Enantiostylous</td><td rowspan="1" colspan="1">Zygomorphic</td><td rowspan="1" colspan="1">Enantiostylous</td><td rowspan="1" colspan="1">Actinomorphic</td><td rowspan="1" colspan="1">Actinomorphic</td><td rowspan="1" colspan="1">Actinomorphic?</td></tr><tr><td rowspan="1" colspan="1">
              <bold>Petals pubescence</bold>
            </td><td rowspan="1" colspan="1">Glabrous</td><td rowspan="1" colspan="1">With minute glandular hairs at base on the adaxial surface</td><td rowspan="1" colspan="1">Glabrous</td><td rowspan="1" colspan="1">Glabrous</td><td rowspan="1" colspan="1">With minute glandular hairs at base on the adaxial surface</td><td rowspan="1" colspan="1">Densely bearded with moniliform hairs on the adaxial surface</td><td rowspan="1" colspan="1">Densely bearded with moniliform hairs on the adaxial surface</td><td rowspan="1" colspan="1">Glabrous</td></tr><tr><td rowspan="1" colspan="1">
              <bold>Filaments pubescence</bold>
            </td><td rowspan="1" colspan="1">Glabrous</td><td rowspan="1" colspan="1">With glandular hairs</td><td rowspan="1" colspan="1">Glabrous</td><td rowspan="1" colspan="1">Bearded with moniliform hairs</td><td rowspan="1" colspan="1">With glandular hairs</td><td rowspan="1" colspan="1">Bearded with moniliform hairs</td><td rowspan="1" colspan="1">Bearded with moniliform hairs</td><td rowspan="1" colspan="1">Not observed</td></tr><tr><td rowspan="1" colspan="1">
              <bold>Anthers</bold>
            </td><td rowspan="1" colspan="1">Narrowly elliptic to narrowly oblong, connective lilac, anthers sacs white</td><td rowspan="1" colspan="1">Elliptic, connective white to lilac, anthers sacs white to light-lilac</td><td rowspan="1" colspan="1">Elliptic, connective lilac to white, anthers sacs white to lilac</td><td rowspan="1" colspan="1">Elliptic to oblong, connective bluish-lilac to white, anthers sacs purple to dark-purple</td><td rowspan="1" colspan="1">Elliptic to oblong, connective purple to bluish-purple, anthers sacs lilac to purple</td><td rowspan="1" colspan="1">Elliptic to oblong, connective brown, anthers sacs brownish-lilac</td><td rowspan="1" colspan="1">Linear-oblong to oblong, connective purple, anthers sacs lilac to purple</td><td rowspan="1" colspan="1">Not observed</td></tr><tr><td rowspan="1" colspan="1">
              <bold>Antherodes</bold>
            </td><td rowspan="1" colspan="1">Sagittate, golden yellow</td><td rowspan="1" colspan="1">Subsagittate to subcordate, golden-yellow</td><td rowspan="1" colspan="1">Cordate, golden yellow</td><td rowspan="1" colspan="1">Hastate, white to cream</td><td rowspan="1" colspan="1">Sagittate, golden yellow</td><td rowspan="1" colspan="1">Hastate, golden yellow</td><td rowspan="1" colspan="1">Hastate, golden yellow</td><td rowspan="1" colspan="1">Not observed</td></tr><tr><td rowspan="1" colspan="1">
              <bold>Gynoecium pubescence</bold>
            </td><td rowspan="1" colspan="1">Glabrous</td><td rowspan="1" colspan="1">With glandular hairs</td><td rowspan="1" colspan="1">Glabrous</td><td rowspan="1" colspan="1">Glabrous</td><td rowspan="1" colspan="1">With glandular hairs</td><td rowspan="1" colspan="1">Glabrous</td><td rowspan="1" colspan="1">Glabrous</td><td rowspan="1" colspan="1">Glabrous</td></tr><tr><td rowspan="1" colspan="1">
              <bold>Fruiting pedicel</bold>
            </td><td rowspan="1" colspan="1">Erect</td><td rowspan="1" colspan="1">Deflexed</td><td rowspan="1" colspan="1">Erect</td><td rowspan="1" colspan="1">Erect</td><td rowspan="1" colspan="1">Deflexed</td><td rowspan="1" colspan="1">Erect</td><td rowspan="1" colspan="1">Erect</td><td rowspan="1" colspan="1">Apparently erect</td></tr><tr><td rowspan="1" colspan="1">
              <bold>Capsules</bold>
            </td><td rowspan="1" colspan="1">Subglobose to globose</td><td rowspan="1" colspan="1">Broadly ovoid to broadly ellipsoid</td><td rowspan="1" colspan="1">Subglobose to globose</td><td rowspan="1" colspan="1">Ovoid to subglobose</td><td rowspan="1" colspan="1">Oblongoid to broadly oblongoid</td><td rowspan="1" colspan="1">Oblongoid to broadly oblongoid</td><td rowspan="1" colspan="1">Oblongoid to broadly oblongoid</td><td rowspan="1" colspan="1">Oblongoid to ellipsoid</td></tr><tr><td rowspan="1" colspan="1">
              <bold>Seeds</bold>
            </td><td rowspan="1" colspan="1">1 per locule, reniform to broadly ellipsoid, ventri-lateral appendage present</td><td rowspan="1" colspan="1">1 per locule, reniform to broadly ellipsoid, ventri-lateral appendage present</td><td rowspan="1" colspan="1">1 per locule, reniform to broadly ellipsoid, ventr -lateral appendage present</td><td rowspan="1" colspan="1">2 per locule, broadly ellipsoid to oblongoid, ventri-lateral appendage absent</td><td rowspan="1" colspan="1">2 per locule, reniform to broadly-ellipsoid, ventri-lateral appendage present</td><td rowspan="1" colspan="1">6 per locule, cuboid to polygonal, ventri-lateral appendage absent</td><td rowspan="1" colspan="1">6 per locule, cuboid to polygonal, ventri-lateral appendage absent</td><td rowspan="1" colspan="1">3 per locule, transversely ellipsoid, ventri-lateral appendage absent</td></tr></tbody></table></table-wrap></tp:treatment-sec><ref-list><ref id="B43"><mixed-citation xmlns:xlink="http://www.w3.org/1999/xlink" xlink:type="simple">
          <person-group><name name-style="western"><surname>Seubert</surname><given-names>MA</given-names></name></person-group> (<year>1855</year>) <chapter-title><tp:taxon-name><tp:taxon-name-part taxon-name-part-type="family">Commelinaceae</tp:taxon-name-part></tp:taxon-name>.</chapter-title> In: <person-group><name name-style="western"><surname>Martius</surname><given-names>CFP</given-names></name></person-group> (<role>Ed.</role>) <source>Flora Brasiliensis</source>, <volume>Vol. 3</volume>, <issue>part 1</issue>. <publisher-name>Leipzig aput Frid. Fleischer</publisher-name>, <publisher-loc>Munich</publisher-loc>, <fpage>233</fpage>–<lpage>270</lpage>, t. 32–37.</mixed-citation></ref></ref-list></tp:taxon-treatment>
