# Supplementary material for: Taxonomic revision of Neotropical Murdannia Royle (Commelinaceae)
Source: PhytoKeys. 2016 Nov 8;(74):35–78. doi: 10.3897/phytokeys.74.9835 (PMC5234548; doi:10.3897/phytokeys.74.9835)
Supplement: XML Treatment for Murdannia paraguayensis [file phytokeys.74.9835-treatment6.xml]

<!DOCTYPE tp:taxon-treatment
  PUBLIC "-//TaxonX//DTD Taxonomic Treatment Publishing DTD v0 20100105//EN" "tax-treatment-NSO.dtd">
<tp:taxon-treatment xmlns:tp="http://www.plazi.org/taxpub"><tp:treatment-meta><kwd-group><label>Taxon classification</label><kwd><named-content content-type="kingdom">Plantae</named-content></kwd><kwd><named-content content-type="order">Commelinales</named-content></kwd><kwd><named-content content-type="family">Commelinaceae</named-content></kwd></kwd-group><mixed-citation publication-type="journal"><person-group><name><surname>Pellegrini</surname><given-names>Marco Octávio de Oliveira</given-names></name><name><surname>Faden</surname><given-names>Robert B.</given-names></name><name><surname>de Almeida</surname><given-names>Rafael Felipe</given-names></name></person-group><article-title>Taxonomic revision of Neotropical <italic><tp:taxon-name><tp:taxon-name-part taxon-name-part-type="genus">Murdannia</tp:taxon-name-part></tp:taxon-name></italic> Royle (<tp:taxon-name><tp:taxon-name-part taxon-name-part-type="family">Commelinaceae</tp:taxon-name-part></tp:taxon-name>)</article-title><source>PhytoKeys</source><day>8</day><month>11</month><year>2016</year><volume>2016</volume><issue>74</issue><fpage>35</fpage><lpage>78</lpage><pub-id pub-id-type="doi">10.3897/phytokeys.74.9835</pub-id></mixed-citation></tp:treatment-meta><tp:nomenclature><label>5.</label><tp:taxon-name>
            <tp:taxon-name-part taxon-name-part-type="genus">Murdannia</tp:taxon-name-part>
            <tp:taxon-name-part taxon-name-part-type="species">paraguayensis</tp:taxon-name-part>
          </tp:taxon-name><tp:taxon-authority>(C.B.Clarke ex Chodat) G.Brückn., Nat. Pflanzenfam. (ed. 2)15a: 173. 1930.</tp:taxon-authority><xref ref-type="fig" rid="F6">Figs 6</xref><xref ref-type="fig" rid="F10">, 10</xref><tp:nomenclature-citation-list><tp:nomenclature-citation><tp:taxon-name>
                <tp:taxon-name-part taxon-name-part-type="genus">Phaeneilema</tp:taxon-name-part> <tp:taxon-name-part taxon-name-part-type="species">paraguayensis</tp:taxon-name-part></tp:taxon-name><comment>(C.B.Clarke ex Chodat) G.Brückn., Notizbl. Bot. Gart. Berlin–Dahlem 10 (91): 56. 1927.</comment></tp:nomenclature-citation><tp:nomenclature-citation><tp:taxon-name>
                <tp:taxon-name-part taxon-name-part-type="genus">Aneilema</tp:taxon-name-part> <tp:taxon-name-part taxon-name-part-type="species">paraguayense</tp:taxon-name-part></tp:taxon-name><comment>C.B.Clarke ex Chodat, Bull. Herb. Boissier, sér. 2, 1: 437. 1901. Lectotype (designated here): PARAGUAY. Departamento de Canindeyú: Sierra de Maracayú, fl., fr., Oct 1898–1899, E. Hassler 5083 (G barcode G00195432!; isolectotypes: <named-content xmlns:xlink="http://www.w3.org/1999/xlink" content-type="dwc:institutional_code" xlink:type="simple">BM</named-content> barcode BM000526690!; G barcode G00009034!, <named-content xmlns:xlink="http://www.w3.org/1999/xlink" content-type="dwc:institutional_code" xlink:type="simple">NY</named-content> barcode NY00247403!).</comment></tp:nomenclature-citation></tp:nomenclature-citation-list></tp:nomenclature><tp:treatment-sec sec-type="description" id="SECID0EKLBI"><title>Description.</title><p>
            <italic>Herbs</italic> ca. 20.0–150.0 cm tall, perennial, rhizomatous with a definite base, terrestrial to paludal to rooted emergent in flooded fields. <italic>Roots</italic> thin, rarely thick, fibrous, medium to dark brown, densely to sparsely pilose with medium to dark brown hairs, emerging from the short rhizome and from the basalmost nodes. <italic>Rhizomes</italic> short, light to medium brown, buried in the sand or ground. <italic>Stems</italic> prostrate, with erect to ascending apex, succulent, unbranched or only branched at the base; internodes 3.4–13.0 cm long, green to vinaceous, glabrous to sparsely pilose, becoming glabrous with age, with a line of eglandular hyaline hairs opposite the leaf above. <italic>Leaves</italic> spirally-alternate, sometimes becoming distichously-alternate at apex, evenly distributed along the stems, the distal ones gradually smaller than the basal ones; sheaths 1.2–3.3 cm long, green to vinaceous, glabrous to pilose along the fused edge, sometimes with a few scattered long, glandular hairs, margins ciliate to sparsely setose at base, hairs hyaline; lamina 2.5–23.6 × 0.4–1.2 cm, succulent, canaliculate, slightly falcate to falcate, green on both sides, drying light brown to olive-green or light green on both sides, linear-lanceolate to linear-elliptic or linear-oblong, glabrous, base truncate to rounded, margins light green to pink or vinaceous, ciliate to sparsely setose only at base, apex acute to acuminate; midvein conspicuous or inconspicuous, slightly impressed adaxially, slightly obtuse abaxially, secondary veins 2–3(–4) pairs, adaxially inconspicuous or slightly conspicuous, light green, abaxially slightly conspicuous. <italic>Inflorescences</italic> 1–(2), thyrsi, terminal or axillary from the uppermost node, thyrse with 9–24 verticillate cincinni, arranged in 3–9 whorls; peduncles 1.2–7.5 cm, with glandular to densely glandular, hyaline hairs; basal bract leaf-like, 2.1–3.2 × 0.9–1.2 cm, lanceolate, glabrous, base rounded, margins ciliate to setose only at base, apex acute to acuminate, veins inconspicuous or slightly conspicuous, concolorous to light green; cincinni bracts ca. <!--PageBreak-->1.4–5.1–(10.0) × 1.0–1.6 mm, lanceolate to ovate, light green to pink or vinaceous, glandular-pubescent to glabrous, base truncate, margins glabrous, sometimes with a tooth at the base in each side, apex acute; cincinni 1-flowered, patent to erect, straight, peduncle inconspicuous, internodes absent; bracteoles ca. 0.8–1.2 × 0.3–0.6 mm, persistent, triangular, flat, light green to pink, glabrous, base truncate, margins glabrous, apex acute. <italic>Flowers</italic> bisexual or male, enantiostylous, ca. 1.3–2.5 cm diam.; floral buds narrowly ovoid, 5.3–6.2 × 2.6–3.2 mm, light green to pink; pedicels 1.0–5.2 mm long, light green to pink or vinaceous, with glandular to densely glandular, hyaline hairs, deflexed and elongate in fruit; sepals 5.3–8.0 × 1.8–4.7 mm, triangular to ovate-triangular, cucullate, light green to pink to vinaceous, with glandular to densely glandular, hyaline hairs, apex acuminate, margins hyaline light green to hyaline pink or vinaceous; petals equal, 0.8–1.3 × 0.5–0.7 cm, obovate to narrowly obovate, slightly cucullate, white to lilac to purple or mauve, with minute glandular hairs at base on the adaxial surface, base cuneate, margins entire to erose at the apex, apex acute to obtuse; stamens 3, equal, filaments gently curved at the apex, 6.0–9.6 mm long, pale lilac to lilac or purple, with minute glandular, hyaline hairs, anthers elliptic to oblong, 0.9–2.0 × 0.4–0.7 mm, connective purple to bluish purple, anthers sacs lilac to purple, pollen white; staminodes 3, equal, filaments straight, 3.1–5.3 mm long, pale lilac to white, with minute glandular, hyaline hairs, antherodes sagittate, 0.8–2.3 × 0.8–1.1 mm, connective golden yellow, lobes conspicuous, cream-colored to pale yellow; ovary ellipsoid to oblongoid, 1.5–3.5 × 0.7–1.3 mm, 3-locular, light green to green, smooth, with densely glandular, hyaline hairs, style gently curved at the apex, ca. 3.5–8.0 mm, pale lilac to lilac, with minute glandular, hyaline hairs, stigma capitate, lilac to purple. <italic>Capsules</italic> 5.1–9.8 × 3.2–5.0 mm, 3-locular, 3-valved; oblongoid to broadly oblongoid, apiculate due to persistent style, light brown when mature, smooth, with sparse glandular, hyaline hairs, sometimes becoming glabrous with age. <italic>Seeds</italic> 2 per locule, 3.4–4.2 × 1.7–2.1 mm, reniform to broadly ellipsoid, strongly cleft towards the embryotega, ventrally flattened, testa dark brown to greyish brown, sparsely farinose, scrobiculate, with ridges radiating from the embryotega, with a tan appendage that extends ventri-laterally to the embryotega and basally into the hilum; embryotega semilateral, relatively inconspicuous, without a prominent apicule; hilum linear, approximately the same length as the seed, in a shallow depression.</p></tp:treatment-sec><tp:treatment-sec sec-type="Specimens seen" id="SECID0EEMBI"><title>Specimens seen.</title><p>
            <bold>BRAZIL. Distrito Federal</bold>: Brasília, immediately N of Brasília, rio Torto, 18 Sep 1965, H.S. Irwin et al. 8425 (<named-content xmlns:xlink="http://www.w3.org/1999/xlink" content-type="dwc:institutional_code" xlink:type="simple">NY</named-content>, <named-content xmlns:xlink="http://www.w3.org/1999/xlink" content-type="dwc:institutional_code" xlink:type="simple">RB</named-content>, <named-content xmlns:xlink="http://www.w3.org/1999/xlink" content-type="dwc:institutional_code" xlink:type="simple">US</named-content>); <bold>Mato Grosso</bold>: Santa Cruz Do Xingu, Parque Estadual do Xingu, limite norte do parque, 6 Mar 2011, D.C. Zappi et al. 3166 (K, <named-content xmlns:xlink="http://www.w3.org/1999/xlink" content-type="dwc:institutional_code" xlink:type="simple">RB</named-content>, UNEMAT); São Félix do Araguaia, estrada entre a vila Pontinópolis e a Serra dos Magalhães, 21 Mar 1997, V.C. Souza et al. 14814 (<named-content xmlns:xlink="http://www.w3.org/1999/xlink" content-type="dwc:institutional_code" xlink:type="simple">ESA</named-content>, <named-content xmlns:xlink="http://www.w3.org/1999/xlink" content-type="dwc:institutional_code" xlink:type="simple">RB</named-content>); Sinop, estrada para Porto dos Gaúchos, ca. 500 km leste do rio Teles Pires, 22 Oct 2004, V.C. Souza 30056 (<named-content xmlns:xlink="http://www.w3.org/1999/xlink" content-type="dwc:institutional_code" xlink:type="simple">ESA</named-content>); Xavantina, Camp B of Base Camp, 10 Jan 1968, D. Philcox &amp; A. Ferreira 3958 (K); loc. cit., 10 km E from base, ca. 270 km from Xavantina, 6 Mar 1968, fl, D.R. Gifford RG76 (K); loc. cit., s.dat., fl., fr., G.R.D. Smith 43 (K); loc. cit., Oct-Nov 1967, fl., J. Ramos &amp; R. Sousa R7 S30 (K); loc. cit., 1 km S of base camp, 14 Mar 1968, D. Philcox &amp; A. Ferreira 4539 (K, <named-content xmlns:xlink="http://www.w3.org/1999/xlink" content-type="dwc:institutional_code" xlink:type="simple">NY</named-content>, P, <named-content xmlns:xlink="http://www.w3.org/1999/xlink" content-type="dwc:institutional_code" xlink:type="simple">UB</named-content>); <!--PageBreak-->loc. cit., Xavantina-Cachimbo road, 1 km E of km 244, 15 Mar 1968, D. Philcox &amp; A. Ferreira 4550 (K, <named-content xmlns:xlink="http://www.w3.org/1999/xlink" content-type="dwc:institutional_code" xlink:type="simple">NY</named-content>, P, <named-content xmlns:xlink="http://www.w3.org/1999/xlink" content-type="dwc:institutional_code" xlink:type="simple">RB</named-content>, <named-content xmlns:xlink="http://www.w3.org/1999/xlink" content-type="dwc:institutional_code" xlink:type="simple">UB</named-content>); loc. cit., close to the Xavantina-São Félix do Araguaia road, 11 Apr 1968, J.A. Ratter et al. 992 (K, <named-content xmlns:xlink="http://www.w3.org/1999/xlink" content-type="dwc:institutional_code" xlink:type="simple">NY</named-content>, P, <named-content xmlns:xlink="http://www.w3.org/1999/xlink" content-type="dwc:institutional_code" xlink:type="simple">UB</named-content>); loc. cit., córrego do Porco, 240 km N of Xavantina, 7 May 1968, J.A. Ratter et al. 1339 (K, <named-content xmlns:xlink="http://www.w3.org/1999/xlink" content-type="dwc:institutional_code" xlink:type="simple">NY</named-content>, P, <named-content xmlns:xlink="http://www.w3.org/1999/xlink" content-type="dwc:institutional_code" xlink:type="simple">RB</named-content>, <named-content xmlns:xlink="http://www.w3.org/1999/xlink" content-type="dwc:institutional_code" xlink:type="simple">UB</named-content>); loc. cit., 5 Oct 1968, R.M. Harley 10489 (K, <named-content xmlns:xlink="http://www.w3.org/1999/xlink" content-type="dwc:institutional_code" xlink:type="simple">NY</named-content>, P, <named-content xmlns:xlink="http://www.w3.org/1999/xlink" content-type="dwc:institutional_code" xlink:type="simple">RB</named-content>, <named-content xmlns:xlink="http://www.w3.org/1999/xlink" content-type="dwc:institutional_code" xlink:type="simple">UB</named-content>); loc. cit., 10 Oct 1968, R.M. Harley et al. 10591 (K, <named-content xmlns:xlink="http://www.w3.org/1999/xlink" content-type="dwc:institutional_code" xlink:type="simple">NY</named-content>, P, <named-content xmlns:xlink="http://www.w3.org/1999/xlink" content-type="dwc:institutional_code" xlink:type="simple">RB</named-content>); loc. cit., arredores do acampamento da expedição inglesa até o córrego do Surucucu, 10 Oct 1968, Sidney &amp; Onishi 1356 (<named-content xmlns:xlink="http://www.w3.org/1999/xlink" content-type="dwc:institutional_code" xlink:type="simple">RB</named-content>, <named-content xmlns:xlink="http://www.w3.org/1999/xlink" content-type="dwc:institutional_code" xlink:type="simple">UB</named-content>); <bold>Mato Grosso do Sul</bold>: Indaiá do Sul/Chapéu Azul, cachoeira aos fundos da cidade, 18 Feb 1996, M.R. Pietrobom da Silva et al. 2923 (<named-content xmlns:xlink="http://www.w3.org/1999/xlink" content-type="dwc:institutional_code" xlink:type="simple">MBM</named-content>); Sidrolândia, fazenda Olho D’água, km 392 da Estrada Campo Grande-Sidrolândia, 19 Apr 2013, S.N. Moreira et al. 1451 (<named-content xmlns:xlink="http://www.w3.org/1999/xlink" content-type="dwc:institutional_code" xlink:type="simple">BHCB</named-content>); <bold>Minas Gerais</bold>: Araxá, próximo a Araxá, vale do rio Araguarí, 1 Nov 1970, A.P. Duarte 13912 (<named-content xmlns:xlink="http://www.w3.org/1999/xlink" content-type="dwc:institutional_code" xlink:type="simple">HB</named-content>, <named-content xmlns:xlink="http://www.w3.org/1999/xlink" content-type="dwc:institutional_code" xlink:type="simple">MBM</named-content>). <bold>PARAGUAY. Amambay</bold>: Sierra de Amambay, April 1912–1913, E. Hassler 11347 (<named-content xmlns:xlink="http://www.w3.org/1999/xlink" content-type="dwc:institutional_code" xlink:type="simple">BM</named-content>, K, P).</p></tp:treatment-sec><tp:treatment-sec sec-type="distribution" id="SECID0EKQBI"><title>Distribution and habitat.</title><p>
            <italic><tp:taxon-name><tp:taxon-name-part taxon-name-part-type="genus">Murdannia</tp:taxon-name-part> <tp:taxon-name-part taxon-name-part-type="species">paraguayensis</tp:taxon-name-part></tp:taxon-name></italic> occurs in Paraguay and central Brazil, being known from the states of Distrito Federal, Goiás, Mato Grosso, Mato Grosso do Sul and Minas Gerais (Fig. <xref ref-type="fig" rid="F10">10</xref>). It grows in open flooded grass fields, of the Amazon, Cerrado, Chaco and Pantanal domains.</p></tp:treatment-sec><tp:treatment-sec sec-type="phenology" id="SECID0E5QBI"><title>Phenology.</title><p>It was found in bloom and fruit throughout the year.</p></tp:treatment-sec><tp:treatment-sec sec-type="conservation status" id="SECID0EDRBI"><title>Conservation status.</title><p>
            <italic><tp:taxon-name><tp:taxon-name-part taxon-name-part-type="genus">Murdannia</tp:taxon-name-part> <tp:taxon-name-part taxon-name-part-type="species">paraguayensis</tp:taxon-name-part></tp:taxon-name></italic> possesses one of the widest distribution ranges among Neotropical <italic><tp:taxon-name><tp:taxon-name-part taxon-name-part-type="genus">Murdannia</tp:taxon-name-part></tp:taxon-name></italic>, with a <abbrev xmlns:xlink="http://www.w3.org/1999/xlink" xlink:title="Extent of Occurrence" id="ABBRID0E1RBI" xlink:type="simple">EOO</abbrev> of ca. 886,876.606 km<sup>2</sup> and a <abbrev xmlns:xlink="http://www.w3.org/1999/xlink" xlink:title="Area of Occurrence" id="ABBRID0EASBI" xlink:type="simple">AOO</abbrev> of ca. 22,500.000 km<sup>2</sup>. Thus, following the IUCN recommendations (<xref ref-type="bibr" rid="B31">IUCN 2001</xref>), <italic><tp:taxon-name><tp:taxon-name-part taxon-name-part-type="genus">Murdannia</tp:taxon-name-part> <tp:taxon-name-part taxon-name-part-type="species">paraguayensis</tp:taxon-name-part></tp:taxon-name></italic> should be considered Least Concern.</p></tp:treatment-sec><tp:treatment-sec sec-type="Nomenclatural notes" id="SECID0EUSBI"><title>Nomenclatural notes.</title><p>When describing <italic><tp:taxon-name><tp:taxon-name-part taxon-name-part-type="genus">Aneilema</tp:taxon-name-part> <tp:taxon-name-part taxon-name-part-type="species">paraguayensis</tp:taxon-name-part></tp:taxon-name></italic>, <xref ref-type="bibr" rid="B15">Chodat (1901)</xref> only mentions “Ipé-hu, Oct., 5083”, at the end of his brief diagnosis. According to <xref ref-type="bibr" rid="B45">Stafleu and Cowan (1979)</xref>, Hassler’s Paraguayan collections are generally housed at G. After consulting several herbaria, we found a specimen at <named-content xmlns:xlink="http://www.w3.org/1999/xlink" content-type="dwc:institutional_code" xlink:type="simple">NY</named-content> herbarium, two specimens at G, and one at <named-content xmlns:xlink="http://www.w3.org/1999/xlink" content-type="dwc:institutional_code" xlink:type="simple">BM</named-content> that matched the protologue. Thus, we selected as the lectotype the specimen at G which shows the typical deflexed pedicel characteristic of this species.</p></tp:treatment-sec><tp:treatment-sec sec-type="discussion" id="SECID0EUTBI"><title>Discussion.</title><p>
            <italic><tp:taxon-name><tp:taxon-name-part taxon-name-part-type="genus">Murdannia</tp:taxon-name-part> <tp:taxon-name-part taxon-name-part-type="species">paraguayensis</tp:taxon-name-part></tp:taxon-name></italic> has been historically confused with <italic><tp:taxon-name><tp:taxon-name-part taxon-name-part-type="genus">Murdannia</tp:taxon-name-part> <tp:taxon-name-part taxon-name-part-type="species">gardneri</tp:taxon-name-part></tp:taxon-name></italic> <italic>s.l.</italic>, due to the verticillate cincinni in the inflorescence. For differences between <italic><tp:taxon-name><tp:taxon-name-part taxon-name-part-type="genus">Murdannia</tp:taxon-name-part> <tp:taxon-name-part taxon-name-part-type="species">burchellii</tp:taxon-name-part></tp:taxon-name></italic>, <italic><tp:taxon-name><tp:taxon-name-part taxon-name-part-type="genus">Murdannia</tp:taxon-name-part> <tp:taxon-name-part taxon-name-part-type="species">gardneri</tp:taxon-name-part></tp:taxon-name></italic> and <italic><tp:taxon-name><tp:taxon-name-part taxon-name-part-type="genus">Murdannia</tp:taxon-name-part> <tp:taxon-name-part taxon-name-part-type="species">paraguayensis</tp:taxon-name-part></tp:taxon-name></italic>, see the comments on those species above and Table <xref ref-type="table" rid="T1">1</xref>. Despite this historic confusion, <italic><tp:taxon-name><tp:taxon-name-part taxon-name-part-type="genus">Murdannia</tp:taxon-name-part> <tp:taxon-name-part taxon-name-part-type="species">paraguayensis</tp:taxon-name-part></tp:taxon-name></italic> is morphologically very similar to <italic><tp:taxon-name><tp:taxon-name-part taxon-name-part-type="genus">Murdannia</tp:taxon-name-part> <tp:taxon-name-part taxon-name-part-type="species">engelsii</tp:taxon-name-part></tp:taxon-name></italic>, due to its petals, androecium and gynoecium with glandular hairs, pedicels deflexed postanthesis and in fruit, and capitate stigma. Nevertheless, <italic><tp:taxon-name><tp:taxon-name-part taxon-name-part-type="genus">Murdannia</tp:taxon-name-part> <tp:taxon-name-part taxon-name-part-type="species">paraguayensis</tp:taxon-name-part></tp:taxon-name></italic> can be differentiated by its erect habit (<italic>vs.</italic> trailing in <italic><tp:taxon-name><tp:taxon-name-part taxon-name-part-type="genus">Murdannia</tp:taxon-name-part> <tp:taxon-name-part taxon-name-part-type="species">engelsii</tp:taxon-name-part></tp:taxon-name></italic>), leaves spirally-alternate (<italic>vs.</italic> distichously-alternate), much larger inflorescences with several whorls of cincinni (<italic>vs.</italic> consisting of a solitary cincinnus), peduncle solely with glandular hairs (vs. with a mixture of eglandular and glandular hairs), cincinni 1-flowered (<italic>vs.</italic> 2–7-flowered), capsules oblongoid to broadly oblongoid (<italic>vs.</italic> broadly ovoid to broadly ellipsoid), and locules 2-seeded (<italic>vs.</italic> locules 1-seeded).</p><p>The specimen <italic>H.S. Irwin et al. 8425</italic> looks very distinctive from the other analyzed specimens due to its: apparently creeping habit, leaves distichously-alternate at <!--PageBreak-->apex, sheaths with a few scattered long glandular hairs, blades with strongly undulate margins, short congested inflorescence, and very short pedicels. Nevertheless, it possesses the same inflorescence architecture, capsules with glandular hairs, and 2-seeded locules. We believe that the blades with strongly undulate margins may be a result of the drying process. Thus, we consider that these collections don’t merit any taxonomic recognition.</p></tp:treatment-sec><tp:treatment-sec><!--Section generated to contain objects referenced in tp:taxon-treatment.--><fig id="F6" position="float" orientation="portrait"><label>Figure 6.</label><caption><p>
          <italic><tp:taxon-name><tp:taxon-name-part taxon-name-part-type="genus">Murdannia</tp:taxon-name-part> <tp:taxon-name-part taxon-name-part-type="species">paraguayensis</tp:taxon-name-part></tp:taxon-name></italic> (C.B.Clarke) G.Brückn. <bold>A</bold> Detail of a flowering shoot, showing the succulent stem, succulent, canaliculate and falcate leaves, and an inflorescence with lilac flowers <bold>B</bold> Detail of the apex of a flowering shoot, showing a terminal inflorescence with white flowers, and pedicels deflexed post-anthesis <bold>C</bold> Inflorescence showing the 1-flowered verticillate cincinni and open mauve flowers <bold>D</bold> Side view of a male flower, showing the sepals with glandular hairs <bold>E</bold> flooded grassland in Sidrolândia, Mato Grosso do Sul. Photograph <bold>A</bold> by I.L.M. Resende, <bold>B, E</bold> by S.N. Moreira and <bold>C–D</bold> by V.C. Souza.</p></caption><graphic xmlns:xlink="http://www.w3.org/1999/xlink" xlink:href="phytokeys-074-035-g006.jpg" position="float" orientation="portrait" xlink:type="simple" id="oo_109954.jpg"/></fig><fig id="F10" position="float" orientation="portrait"><label>Figure 10.</label><caption><p>Distribution map of Neotropical <italic><tp:taxon-name><tp:taxon-name-part taxon-name-part-type="genus">Murdannia</tp:taxon-name-part></tp:taxon-name></italic> Royle. <bold>Full circles</bold> <italic><tp:taxon-name><tp:taxon-name-part taxon-name-part-type="genus">Murdannia</tp:taxon-name-part> <tp:taxon-name-part taxon-name-part-type="species">burchellii</tp:taxon-name-part></tp:taxon-name></italic> <bold>Full stars</bold> <italic><tp:taxon-name><tp:taxon-name-part taxon-name-part-type="genus">Murdannia</tp:taxon-name-part> <tp:taxon-name-part taxon-name-part-type="species">engelsii</tp:taxon-name-part></tp:taxon-name></italic> <bold>Triangles</bold> <italic><tp:taxon-name><tp:taxon-name-part taxon-name-part-type="genus">Murdannia</tp:taxon-name-part> <tp:taxon-name-part taxon-name-part-type="species">gardneri</tp:taxon-name-part></tp:taxon-name></italic> <bold>Stars</bold> <italic><tp:taxon-name><tp:taxon-name-part taxon-name-part-type="genus">Murdannia</tp:taxon-name-part> <tp:taxon-name-part taxon-name-part-type="species">paraguayensis</tp:taxon-name-part></tp:taxon-name></italic> <bold>Full squares</bold> <italic><tp:taxon-name><tp:taxon-name-part taxon-name-part-type="genus">Murdannia</tp:taxon-name-part> <tp:taxon-name-part taxon-name-part-type="species">schomburgkiana</tp:taxon-name-part></tp:taxon-name></italic> <bold>Squares</bold> <italic><tp:taxon-name><tp:taxon-name-part taxon-name-part-type="genus">Murdannia</tp:taxon-name-part> <tp:taxon-name-part taxon-name-part-type="species">semifoliata</tp:taxon-name-part></tp:taxon-name></italic>.</p></caption><graphic xmlns:xlink="http://www.w3.org/1999/xlink" xlink:href="phytokeys-074-035-g010.jpg" position="float" orientation="portrait" xlink:type="simple" id="oo_109958.jpg"/></fig><table-wrap id="T1" position="float" orientation="portrait"><label>Table 1.</label><caption><p>Morphologic characters differentiating the species of <italic><tp:taxon-name><tp:taxon-name-part taxon-name-part-type="genus">Murdannia</tp:taxon-name-part></tp:taxon-name></italic> known for the Neotropical region.</p></caption><table id="TID0EUPAI" rules="all"><tbody><tr><th rowspan="1" colspan="1">Characters</th><th rowspan="1" colspan="1">
              <italic><tp:taxon-name><tp:taxon-name-part taxon-name-part-type="genus">Murdannia</tp:taxon-name-part> <tp:taxon-name-part taxon-name-part-type="species">burchellii</tp:taxon-name-part></tp:taxon-name></italic>
            </th><th rowspan="1" colspan="1">
              <italic><tp:taxon-name><tp:taxon-name-part taxon-name-part-type="genus">Murdannia</tp:taxon-name-part> <tp:taxon-name-part taxon-name-part-type="species">engelsii</tp:taxon-name-part></tp:taxon-name></italic>
            </th><th rowspan="1" colspan="1">
              <italic><tp:taxon-name><tp:taxon-name-part taxon-name-part-type="genus">Murdannia</tp:taxon-name-part> <tp:taxon-name-part taxon-name-part-type="species">gardneri</tp:taxon-name-part></tp:taxon-name></italic>
            </th><th rowspan="1" colspan="1">
              <italic><tp:taxon-name><tp:taxon-name-part taxon-name-part-type="genus">Murdannia</tp:taxon-name-part> <tp:taxon-name-part taxon-name-part-type="species">nudiflora</tp:taxon-name-part></tp:taxon-name></italic>
            </th><th rowspan="1" colspan="1">
              <italic><tp:taxon-name><tp:taxon-name-part taxon-name-part-type="genus">Murdannia</tp:taxon-name-part> <tp:taxon-name-part taxon-name-part-type="species">paraguayensis</tp:taxon-name-part></tp:taxon-name></italic>
            </th><th rowspan="1" colspan="1">
              <italic><tp:taxon-name><tp:taxon-name-part taxon-name-part-type="genus">Murdannia</tp:taxon-name-part> <tp:taxon-name-part taxon-name-part-type="species">schomburgkiana</tp:taxon-name-part></tp:taxon-name></italic>
            </th><th rowspan="1" colspan="1">
              <italic><tp:taxon-name><tp:taxon-name-part taxon-name-part-type="genus">Murdannia</tp:taxon-name-part> <tp:taxon-name-part taxon-name-part-type="species">semifoliata</tp:taxon-name-part></tp:taxon-name></italic>
            </th><th rowspan="1" colspan="1">
              <tp:taxon-name><tp:taxon-name-part taxon-name-part-type="genus">Murdannia</tp:taxon-name-part> <tp:taxon-name-part taxon-name-part-type="uncertainty-rank">aff.</tp:taxon-name-part> <tp:taxon-name-part taxon-name-part-type="species">triquetra</tp:taxon-name-part></tp:taxon-name></th></tr><tr><td rowspan="1" colspan="1">
              <bold>Phyllotaxy</bold>
            </td><td rowspan="1" colspan="1">Spirally-alternate</td><td rowspan="1" colspan="1">Distichously-alternate</td><td rowspan="1" colspan="1">Spirally-alternate</td><td rowspan="1" colspan="1">Distichously-alternate</td><td rowspan="1" colspan="1">Spirally-alternate, sometimes becoming distichously-alternate at apex</td><td rowspan="1" colspan="1">Spirally-alternate</td><td rowspan="1" colspan="1">Spirally-alternate</td><td rowspan="1" colspan="1">Spirally-alternate</td></tr><tr><td rowspan="1" colspan="1">
              <bold>Inflorescence</bold>
            </td><td rowspan="1" colspan="1">Terminal or axillary in the uppermost nodes; pedunculate</td><td rowspan="1" colspan="1">Terminal or axillary in the uppermost nodes; pedunculate</td><td rowspan="1" colspan="1">Terminal or axillary in the uppermost nodes; pedunculate</td><td rowspan="1" colspan="1">Terminal or axillary in the uppermost nodes; pedunculate</td><td rowspan="1" colspan="1">Terminal or axillary in the uppermost nodes; pedunculate</td><td rowspan="1" colspan="1">Mainly axillary; sessile</td><td rowspan="1" colspan="1">Mainly axillary; sessile</td><td rowspan="1" colspan="1">Mainly axillary; sessile</td></tr><tr><td rowspan="1" colspan="1">
              <bold>Cincinnus bracts</bold>
            </td><td rowspan="1" colspan="1">Cup-shaped, apex caudate</td><td rowspan="1" colspan="1">Flat, apex acute</td><td rowspan="1" colspan="1">Cup-shaped, apex acuminate</td><td rowspan="1" colspan="1">Cup-shaped, apex acute</td><td rowspan="1" colspan="1">Flat, apex acute</td><td rowspan="1" colspan="1">Tubular, apex truncate</td><td rowspan="1" colspan="1">Tubular, apex truncate</td><td rowspan="1" colspan="1">Not observed</td></tr><tr><td rowspan="1" colspan="1">
              <bold>Cincinni</bold>
            </td><td rowspan="1" colspan="1">(1–)2–16, alternate to sub-opposite, 2–9-flowered</td><td rowspan="1" colspan="1">1, solitary, 2–7-flowered</td><td rowspan="1" colspan="1">16–38, verticillate, 2–11-flowered</td><td rowspan="1" colspan="1">1, solitary, 2–12-flowered</td><td rowspan="1" colspan="1">9–24, verticillate, 1-flowered</td><td rowspan="1" colspan="1">1–2–(3), fascicle-like, 1-flowered</td><td rowspan="1" colspan="1">1–2–(3), fascicle-like, 1-flowered</td><td rowspan="1" colspan="1">1–2–(3), fascicle-like, 1-flowered</td></tr><tr><td rowspan="1" colspan="1">
              <bold>Floral buds</bold>
            </td><td rowspan="1" colspan="1">Narrowly ovoid to ovoid</td><td rowspan="1" colspan="1">Ovoid</td><td rowspan="1" colspan="1">Narrowly ovoid to ovoid</td><td rowspan="1" colspan="1">Ellipsoid to oblongoid</td><td rowspan="1" colspan="1">Narrowly ovoid</td><td rowspan="1" colspan="1">Ellipsoid</td><td rowspan="1" colspan="1">Ellipsoid</td><td rowspan="1" colspan="1">Ellipsoid</td></tr><tr><td rowspan="1" colspan="1">
              <bold>Flower symmetry</bold>
            </td><td rowspan="1" colspan="1">Enantiostylous</td><td rowspan="1" colspan="1">Enantiostylous</td><td rowspan="1" colspan="1">Enantiostylous</td><td rowspan="1" colspan="1">Zygomorphic</td><td rowspan="1" colspan="1">Enantiostylous</td><td rowspan="1" colspan="1">Actinomorphic</td><td rowspan="1" colspan="1">Actinomorphic</td><td rowspan="1" colspan="1">Actinomorphic?</td></tr><tr><td rowspan="1" colspan="1">
              <bold>Petals pubescence</bold>
            </td><td rowspan="1" colspan="1">Glabrous</td><td rowspan="1" colspan="1">With minute glandular hairs at base on the adaxial surface</td><td rowspan="1" colspan="1">Glabrous</td><td rowspan="1" colspan="1">Glabrous</td><td rowspan="1" colspan="1">With minute glandular hairs at base on the adaxial surface</td><td rowspan="1" colspan="1">Densely bearded with moniliform hairs on the adaxial surface</td><td rowspan="1" colspan="1">Densely bearded with moniliform hairs on the adaxial surface</td><td rowspan="1" colspan="1">Glabrous</td></tr><tr><td rowspan="1" colspan="1">
              <bold>Filaments pubescence</bold>
            </td><td rowspan="1" colspan="1">Glabrous</td><td rowspan="1" colspan="1">With glandular hairs</td><td rowspan="1" colspan="1">Glabrous</td><td rowspan="1" colspan="1">Bearded with moniliform hairs</td><td rowspan="1" colspan="1">With glandular hairs</td><td rowspan="1" colspan="1">Bearded with moniliform hairs</td><td rowspan="1" colspan="1">Bearded with moniliform hairs</td><td rowspan="1" colspan="1">Not observed</td></tr><tr><td rowspan="1" colspan="1">
              <bold>Anthers</bold>
            </td><td rowspan="1" colspan="1">Narrowly elliptic to narrowly oblong, connective lilac, anthers sacs white</td><td rowspan="1" colspan="1">Elliptic, connective white to lilac, anthers sacs white to light-lilac</td><td rowspan="1" colspan="1">Elliptic, connective lilac to white, anthers sacs white to lilac</td><td rowspan="1" colspan="1">Elliptic to oblong, connective bluish-lilac to white, anthers sacs purple to dark-purple</td><td rowspan="1" colspan="1">Elliptic to oblong, connective purple to bluish-purple, anthers sacs lilac to purple</td><td rowspan="1" colspan="1">Elliptic to oblong, connective brown, anthers sacs brownish-lilac</td><td rowspan="1" colspan="1">Linear-oblong to oblong, connective purple, anthers sacs lilac to purple</td><td rowspan="1" colspan="1">Not observed</td></tr><tr><td rowspan="1" colspan="1">
              <bold>Antherodes</bold>
            </td><td rowspan="1" colspan="1">Sagittate, golden yellow</td><td rowspan="1" colspan="1">Subsagittate to subcordate, golden-yellow</td><td rowspan="1" colspan="1">Cordate, golden yellow</td><td rowspan="1" colspan="1">Hastate, white to cream</td><td rowspan="1" colspan="1">Sagittate, golden yellow</td><td rowspan="1" colspan="1">Hastate, golden yellow</td><td rowspan="1" colspan="1">Hastate, golden yellow</td><td rowspan="1" colspan="1">Not observed</td></tr><tr><td rowspan="1" colspan="1">
              <bold>Gynoecium pubescence</bold>
            </td><td rowspan="1" colspan="1">Glabrous</td><td rowspan="1" colspan="1">With glandular hairs</td><td rowspan="1" colspan="1">Glabrous</td><td rowspan="1" colspan="1">Glabrous</td><td rowspan="1" colspan="1">With glandular hairs</td><td rowspan="1" colspan="1">Glabrous</td><td rowspan="1" colspan="1">Glabrous</td><td rowspan="1" colspan="1">Glabrous</td></tr><tr><td rowspan="1" colspan="1">
              <bold>Fruiting pedicel</bold>
            </td><td rowspan="1" colspan="1">Erect</td><td rowspan="1" colspan="1">Deflexed</td><td rowspan="1" colspan="1">Erect</td><td rowspan="1" colspan="1">Erect</td><td rowspan="1" colspan="1">Deflexed</td><td rowspan="1" colspan="1">Erect</td><td rowspan="1" colspan="1">Erect</td><td rowspan="1" colspan="1">Apparently erect</td></tr><tr><td rowspan="1" colspan="1">
              <bold>Capsules</bold>
            </td><td rowspan="1" colspan="1">Subglobose to globose</td><td rowspan="1" colspan="1">Broadly ovoid to broadly ellipsoid</td><td rowspan="1" colspan="1">Subglobose to globose</td><td rowspan="1" colspan="1">Ovoid to subglobose</td><td rowspan="1" colspan="1">Oblongoid to broadly oblongoid</td><td rowspan="1" colspan="1">Oblongoid to broadly oblongoid</td><td rowspan="1" colspan="1">Oblongoid to broadly oblongoid</td><td rowspan="1" colspan="1">Oblongoid to ellipsoid</td></tr><tr><td rowspan="1" colspan="1">
              <bold>Seeds</bold>
            </td><td rowspan="1" colspan="1">1 per locule, reniform to broadly ellipsoid, ventri-lateral appendage present</td><td rowspan="1" colspan="1">1 per locule, reniform to broadly ellipsoid, ventri-lateral appendage present</td><td rowspan="1" colspan="1">1 per locule, reniform to broadly ellipsoid, ventr -lateral appendage present</td><td rowspan="1" colspan="1">2 per locule, broadly ellipsoid to oblongoid, ventri-lateral appendage absent</td><td rowspan="1" colspan="1">2 per locule, reniform to broadly-ellipsoid, ventri-lateral appendage present</td><td rowspan="1" colspan="1">6 per locule, cuboid to polygonal, ventri-lateral appendage absent</td><td rowspan="1" colspan="1">6 per locule, cuboid to polygonal, ventri-lateral appendage absent</td><td rowspan="1" colspan="1">3 per locule, transversely ellipsoid, ventri-lateral appendage absent</td></tr></tbody></table></table-wrap></tp:treatment-sec><ref-list><ref id="B31"><mixed-citation xmlns:xlink="http://www.w3.org/1999/xlink" xlink:type="simple">
          <institution xlink:type="simple">IUCN</institution> (<year>2001</year>) <source>The IUCN red list of threatened species, version 2010.4</source>. <publisher-name>IUCN Red List Unit</publisher-name>, <publisher-loc>Cambridge U.K.</publisher-loc> <ext-link xlink:type="simple" ext-link-type="uri" xlink:href="http://www.iucnredlist.org/">http://www.iucnredlist.org/</ext-link> [<date-in-citation content-type="access-date">accessed: 2 June 2016</date-in-citation>]</mixed-citation></ref><ref id="B15"><mixed-citation xmlns:xlink="http://www.w3.org/1999/xlink" xlink:type="simple">
          <person-group><name name-style="western"><surname>Chodat</surname><given-names>R</given-names></name></person-group> (<year>1901</year>) <article-title><tp:taxon-name><tp:taxon-name-part taxon-name-part-type="family">Commelinaceae</tp:taxon-name-part></tp:taxon-name>.</article-title> In: <person-group><name name-style="western"><surname>Chodat</surname><given-names>R</given-names></name></person-group> (<role>Ed.</role>) <issue-title>Plantae Hassleriane</issue-title>. <source>Bulletin of the Herbarium Boissier</source>, sér <series>2</series>, vol. <volume>1</volume>: <fpage>498</fpage>–<lpage>438</lpage>.</mixed-citation></ref><ref id="B45"><mixed-citation xmlns:xlink="http://www.w3.org/1999/xlink" xlink:type="simple">
          <person-group><name name-style="western"><surname>Stafleu</surname><given-names>FA</given-names></name><name name-style="western"><surname>Cowan</surname><given-names>RS</given-names></name></person-group> (<year>1979</year>) <source>Taxonomic literature. A selective guide to botanical publications and collections with dates, commentaries and types, ed. 2, Vol. 2. Regnum Vegetabile 98. A.R.G.</source> <publisher-name>Gantner Verlag</publisher-name>, <publisher-loc>Rugell</publisher-loc>, <size units="page">991 pp</size>.</mixed-citation></ref></ref-list></tp:taxon-treatment>
