# Supplementary material for: Taxonomic revision of Neotropical Murdannia Royle (Commelinaceae)
Source: PhytoKeys. 2016 Nov 8;(74):35–78. doi: 10.3897/phytokeys.74.9835 (PMC5234548; doi:10.3897/phytokeys.74.9835)
Supplement: XML Treatment for Murdannia schomburgkiana [file phytokeys.74.9835-treatment7.xml]

<!DOCTYPE tp:taxon-treatment
  PUBLIC "-//TaxonX//DTD Taxonomic Treatment Publishing DTD v0 20100105//EN" "tax-treatment-NSO.dtd">
<tp:taxon-treatment xmlns:tp="http://www.plazi.org/taxpub"><tp:treatment-meta><kwd-group><label>Taxon classification</label><kwd><named-content content-type="kingdom">Plantae</named-content></kwd><kwd><named-content content-type="order">Commelinales</named-content></kwd><kwd><named-content content-type="family">Commelinaceae</named-content></kwd></kwd-group><mixed-citation publication-type="journal"><person-group><name><surname>Pellegrini</surname><given-names>Marco Octávio de Oliveira</given-names></name><name><surname>Faden</surname><given-names>Robert B.</given-names></name><name><surname>de Almeida</surname><given-names>Rafael Felipe</given-names></name></person-group><article-title>Taxonomic revision of Neotropical <italic><tp:taxon-name><tp:taxon-name-part taxon-name-part-type="genus">Murdannia</tp:taxon-name-part></tp:taxon-name></italic> Royle (<tp:taxon-name><tp:taxon-name-part taxon-name-part-type="family">Commelinaceae</tp:taxon-name-part></tp:taxon-name>)</article-title><source>PhytoKeys</source><day>8</day><month>11</month><year>2016</year><volume>2016</volume><issue>74</issue><fpage>35</fpage><lpage>78</lpage><pub-id pub-id-type="doi">10.3897/phytokeys.74.9835</pub-id></mixed-citation></tp:treatment-meta><tp:nomenclature><label>6.</label><tp:taxon-name>
            <tp:taxon-name-part taxon-name-part-type="genus">Murdannia</tp:taxon-name-part>
            <tp:taxon-name-part taxon-name-part-type="species">schomburgkiana</tp:taxon-name-part>
          </tp:taxon-name><tp:taxon-authority>(Kunth) G.Brückn., Nat. Pflanzenfam. (ed. 2)15a: 173. 1930.</tp:taxon-authority><xref ref-type="fig" rid="F7">Figs 7</xref><xref ref-type="fig" rid="F10">, 10</xref><!--PageBreak--><tp:nomenclature-citation-list><tp:nomenclature-citation><tp:taxon-name>
                <tp:taxon-name-part taxon-name-part-type="genus">Phaeneilema</tp:taxon-name-part> <tp:taxon-name-part taxon-name-part-type="species">schomburgkiana</tp:taxon-name-part></tp:taxon-name><comment>(Kunth) G.Brückn., Notizbl. Bot. Gart. Berlin–Dahlem 10 (91): 56. 1927.</comment></tp:nomenclature-citation><tp:nomenclature-citation><tp:taxon-name>
                <tp:taxon-name-part taxon-name-part-type="genus">Aneilema</tp:taxon-name-part> <tp:taxon-name-part taxon-name-part-type="species">schomburgkianum</tp:taxon-name-part></tp:taxon-name><comment>Kunth, Enum. Pl. 4: 661. 1843. Lectotype (designated here): GUYANA. s.loc., fl., fr., Oct 1841, R.H. Schomburgk 842 (B barcode B100367820!; isolectotypes: 2 ex <named-content xmlns:xlink="http://www.w3.org/1999/xlink" content-type="dwc:institutional_code" xlink:type="simple">BM</named-content> not found, G barcodes G00176335!, G00176336!, G00176337!, P barcodes P02088026!, P02088027!, <named-content xmlns:xlink="http://www.w3.org/1999/xlink" content-type="dwc:institutional_code" xlink:type="simple">TCD</named-content> barcode TCD0008088!).</comment></tp:nomenclature-citation></tp:nomenclature-citation-list></tp:nomenclature><tp:treatment-sec sec-type="description" id="SECID0EVZBI"><title>Description.</title><p>
            <italic>Herbs</italic> ca. 30.0–65.0 cm tall, perennial, rhizomatous with a definite base, terrestrial to paludal to rooted emergent in open flooded savannas. <italic>Roots</italic> tuberous, thick and fusiform, medium to dark brown, densely to sparsely pilose with medium to dark brown hairs, emerging from the short rhizome and from the basal nodes. <italic>Rhizomes</italic> short, brown, buried in the sand or soil. <italic>Stems</italic> erect, succulent, unbranched; internodes 1.0–11.5 cm long, green to vinaceous, glabrous, sometimes with a line of hyaline eglandular hairs opposite the leaf above. <italic>Leaves</italic> spirally-alternate, evenly distributed along the stems, sessile, the distal ones gradually smaller than the basal ones; sheaths 0.8–2.2 cm long, green to vinaceous, glabrous, with a line of hyaline, eglandular hairs opposite the leaf above; lamina 2.2–14 × 0.4–1.0 cm, membranous to succulent, canaliculate, slightly falcate, green on both sides, glaucous, drying olive-green to light green on both sides, linear-elliptic to linear-lanceolate, glabrous, base truncate to rounded, margins light green, glabrous, apex acuminate; midvein slightly conspicuous to inconspicuous, slightly impressed adaxially, slightly obtuse abaxially, secondary veins 2–3–(4) pairs, adaxially inconspicuous to slightly conspicuous, light green, abaxially slightly conspicuous. <italic>Inflorescences</italic> 1–4, terminal or axillary in the uppermost nodes, fascicle-like, composed of 1–2–(3) verticillate cincinni; peduncles absent; basal bract inconspicuous; cincinni bracts 1.6–1.8 × 0.3–0.4 cm, tubular, amplexicaul; cincinni 1-flowered, erect, straight, peduncle 1.0–1.9 cm long, light green to pink or vinaceous, glabrous; bracteoles inconspicuous, generally caducous. <italic>Flowers</italic> bisexual or male, actinomorphic, ca. 1.3–2.3 cm diam.; floral buds ellipsoid, 5.0–5.8 × 1.5–1.8 mm, light green to pink; pedicels 0.6–1.1 cm long, light green to pink to vinaceous, glabrous, erect and elongate in fruit; sepals 6.5–10.0 × 3.2–4.1 <!--PageBreak--><!--PageBreak-->mm, triangular to ovate-triangular, cucullate, pink to pinkish brown, glabrous, apex acute, margins hyaline pink to hyaline vinaceous; petals equal, 0.8–1.3 × 0.8–1.0 cm, obovate to broadly obovate, slightly cucullate, lilac to purple, medially bearded with lilac to purple, moniliform hairs on the adaxial surface, base cuneate, margins entire, apex acute to obtuse; stamens 3, equal, filaments gently curved at the apex, 4.4–5.2 mm long, lilac to purple, densely bearded with moniliform, lilac to purple hairs, hairs slightly shorter than the filaments, anthers elliptic to oblong, 1.7–2.4 × 0.6–1.0 mm, connective brown, anthers sacs brownish lilac, pollen brownish lilac; staminodes 3, equal, filaments straight, 4.1–5.0 mm long, pale lilac to lilac, densely bearded with moniliform, lilac to purple hairs, hairs slightly shorter than the filaments, antherodes hastate, 0.9–1.7 × 1.3–1.7 mm, connective golden yellow, lobes conspicuous, cream-colored to pale yellow; ovary ellipsoid to oblongoid, 1.9–3.1 × 0.7–1.3 mm, 3-locular, light green to green, smooth, glabrous, style gently curved at the apex, ca. 4.1–5.4 mm, lilac to purple, stigma capitate, lilac to purple. <italic>Capsules</italic> 5.9–8.5 × 2.8–4.6 mm, 3-locular, 3-valved, oblongoid to broadly oblongoid, apiculate due to persistent style, light brown when mature, smooth, glabrous. <italic>Seeds</italic> (immature) 6 per locule, 2.7–3.3 × 2.6–3.1 mm, cuboid to polygonal, slightly cleft towards the embryotega, testa dark brown to greyish brown, densely farinose, scrobiculate, with ridges radiating from the embryotega; embryotega semilateral, relatively inconspicuous, without a prominent apicule, generally covered by a cream farina; hilum linear, ½ the length of the seed or smaller, on a weak ridge.</p></tp:treatment-sec><tp:treatment-sec sec-type="Specimens seen" id="SECID0EQ1BI"><title>Specimens seen.</title><p>
            <bold>BRAZIL. Amazonas</bold>: Provincia do Rio Negro, Rio Madeira, fl., s.dat., s.leg. s.n. (P barcode P03653202); s.loc., fl., Oct 1894, A.R. Ferreira 755 (K). <bold>GUYANA. Rupununi District</bold>: foot of Mount Shiriri, fl., 19 Jun 1995, M.J. Jansen-Jacobs et al. 4175 (P, U, <named-content xmlns:xlink="http://www.w3.org/1999/xlink" content-type="dwc:institutional_code" xlink:type="simple">US</named-content>); loc. cit., Manari, Takatu river, fl., 5 Aug 1995, M.J. Jansen-Jacobs et al. 4764 (U, <named-content xmlns:xlink="http://www.w3.org/1999/xlink" content-type="dwc:institutional_code" xlink:type="simple">US</named-content>); loc. cit., upper Rupununi river, fl., <italic>Appun 2361</italic> (K).</p></tp:treatment-sec><tp:treatment-sec sec-type="distribution" id="SECID0EE2BI"><title>Distribution and habitat.</title><p>
            <italic><tp:taxon-name><tp:taxon-name-part taxon-name-part-type="genus">Murdannia</tp:taxon-name-part> <tp:taxon-name-part taxon-name-part-type="species">schomburgkiana</tp:taxon-name-part></tp:taxon-name></italic> is known from only four collections from Guyana (including the type) and perhaps only one collection from Brazil (in the state of Amazonas) (Fig. <xref ref-type="fig" rid="F10">10</xref>). It grows in open flooded grass fields and savannas in the Amazon domain. The distance between the Rio Madeira specimen and the other specimens collected in Guyana, make clear how poorly collected this species is. It is widely possible that field trips focusing on the group or in the white sand formations in the state of Amazonas will fill this distribution gap.</p><p>It is interesting to highlight that both specimens from Brazil might represent different sheets of the same collection. Firstly, it is known that Dr. Alexandre Ferreira collected exclusively in Brazilian territory. Thus, despite the locality not being clearly stated in the label of the specimen at Kew, this is the only possible option. Secondly, the specimen at Paris was collected in Brazil, Provincia Rio Negro, at the margins of Rio Madeira (currently state of Amazonas). This was one of the most important areas collected by Ferreira, during his philosophical travels, and probably the longest part of this fieldtrip. Also, it is widely known that many specimens collected by Friar Vellozo, Dr. Vellozo de Miranda and Dr. Alexandre Ferreira, were taken from Lisbon to Paris, during the Napoleonic Wars. Finally, the labels of both specimens possess comple<!--PageBreak-->mentary information, where the locality in the label of the Paris’ specimen is one of locations where Ferreira collected, and the date is congruent with this specific fieldtrip. Moreover, the specimens on both sheets are very similar in appearance.</p></tp:treatment-sec><tp:treatment-sec sec-type="phenology" id="SECID0E32BI"><title>Phenology.</title><p>It was found in bloom from June to October, and in fruit in October.</p></tp:treatment-sec><tp:treatment-sec sec-type="conservation status" id="SECID0EB3BI"><title>Conservation status.</title><p>
            <italic><tp:taxon-name><tp:taxon-name-part taxon-name-part-type="genus">Murdannia</tp:taxon-name-part> <tp:taxon-name-part taxon-name-part-type="species">schomburgkiana</tp:taxon-name-part></tp:taxon-name></italic> is only known from five (or at most six) collections, including the type species. Furthermore, the last known collections for this species are 11 years old, and the <abbrev xmlns:xlink="http://www.w3.org/1999/xlink" xlink:title="Area of Occurrence" id="ABBRID0ER3BI" xlink:type="simple">AOO</abbrev> of <italic><tp:taxon-name><tp:taxon-name-part taxon-name-part-type="genus">Murdannia</tp:taxon-name-part> <tp:taxon-name-part taxon-name-part-type="species">schomburgkiana</tp:taxon-name-part></tp:taxon-name></italic> is of only ca. 12.000 km<sup>2</sup>. Following the IUCN recommendations (<xref ref-type="bibr" rid="B31">IUCN 2001</xref>), <italic><tp:taxon-name><tp:taxon-name-part taxon-name-part-type="genus">Murdannia</tp:taxon-name-part> <tp:taxon-name-part taxon-name-part-type="species">schomburgkiana</tp:taxon-name-part></tp:taxon-name></italic> should be considered Endangered [EN, B1a+C2a(ii)+D1].</p></tp:treatment-sec><tp:treatment-sec sec-type="Nomenclatural notes" id="SECID0EP4BI"><title>Nomenclatural notes.</title><p>When describing <italic><tp:taxon-name><tp:taxon-name-part taxon-name-part-type="genus">Aneilema</tp:taxon-name-part> <tp:taxon-name-part taxon-name-part-type="species">schomburgkiana</tp:taxon-name-part></tp:taxon-name></italic>, <xref ref-type="bibr" rid="B32">Kunth (1843)</xref> mentions “Rob. Schomburgk misit sub. no. 842”. According to <xref ref-type="bibr" rid="B46">Stafleu and Cowan (1985)</xref>, Robert Schomburgk’s collections are generally housed at <named-content xmlns:xlink="http://www.w3.org/1999/xlink" content-type="dwc:institutional_code" xlink:type="simple">BM</named-content> or K. Despite having found two specimens at <named-content xmlns:xlink="http://www.w3.org/1999/xlink" content-type="dwc:institutional_code" xlink:type="simple">BM</named-content>, the specimen at B (B100367820) possesses the annotation “Ex. herb. Kunth misit. 1841.”, made in Kunth’s handwriting and matching the protologue, and it is widely known that Kunth’s herbarium was part of B (<xref ref-type="bibr" rid="B45">Stafleu and Cowan 1979</xref>). Thus, it was the obvious choice for a lectotype. The two sheets at <named-content xmlns:xlink="http://www.w3.org/1999/xlink" content-type="dwc:institutional_code" xlink:type="simple">BM</named-content> were observed and described in detail by one of us (<named-content xmlns:xlink="http://www.w3.org/1999/xlink" content-type="dwc:institutional_code" xlink:type="simple">RBF</named-content>) in 1993. However, they were not photographed when other types at <named-content xmlns:xlink="http://www.w3.org/1999/xlink" content-type="dwc:institutional_code" xlink:type="simple">BM</named-content> were photographed, and the specimens cannot currently be located. If found they should be treated as isolectotypes.</p></tp:treatment-sec><tp:treatment-sec sec-type="discussion" id="SECID0E65BI"><title>Discussion.</title><p>
            <italic><tp:taxon-name><tp:taxon-name-part taxon-name-part-type="genus">Murdannia</tp:taxon-name-part> <tp:taxon-name-part taxon-name-part-type="species">schomburgkiana</tp:taxon-name-part></tp:taxon-name></italic> can be easily confused with <italic><tp:taxon-name><tp:taxon-name-part taxon-name-part-type="genus">Murdannia</tp:taxon-name-part> <tp:taxon-name-part taxon-name-part-type="species">semifoliata</tp:taxon-name-part></tp:taxon-name></italic> (C.B.Clarke) G.Brückn., due to their tuberous roots, reduced inflorescences enclosed by the leaf-sheaths, cincinni bracts tubular, petals medially bearded with moniliform hairs on the adaxial surface, filaments densely bearded with moniliform hairs, the number of seeds per locule of the capsule, and seed morphology. Their petals medially bearded with moniliform hairs on the adaxial surface, are quite unique within <italic><tp:taxon-name><tp:taxon-name-part taxon-name-part-type="genus">Murdannia</tp:taxon-name-part></tp:taxon-name></italic>. As aforementioned, this character is otherwise only known in <tp:taxon-name><tp:taxon-name-part taxon-name-part-type="family">Commelinaceae</tp:taxon-name-part></tp:taxon-name> in <italic><tp:taxon-name><tp:taxon-name-part taxon-name-part-type="genus">Murdannia</tp:taxon-name-part> <tp:taxon-name-part taxon-name-part-type="species">simplex</tp:taxon-name-part></tp:taxon-name></italic> (in which the hairs are tiny and only present at the petal, being fundamentally different), and in the distantly related genera <italic><tp:taxon-name><tp:taxon-name-part taxon-name-part-type="genus">Cochliostema</tp:taxon-name-part></tp:taxon-name></italic> Lem. and <italic><tp:taxon-name><tp:taxon-name-part taxon-name-part-type="genus">Geogenanthus</tp:taxon-name-part></tp:taxon-name></italic> Ule (Tribe <tp:taxon-name><tp:taxon-name-part taxon-name-part-type="tribe">Tradescantieae</tp:taxon-name-part></tp:taxon-name>, subtribe <tp:taxon-name><tp:taxon-name-part taxon-name-part-type="subtribe">Dichorisandrinae</tp:taxon-name-part></tp:taxon-name>; <xref ref-type="bibr" rid="B28">Hardy and Faden 2004</xref>; <xref ref-type="bibr" rid="B38">Pellegrini in press</xref>). Nevertheless, the distribution of both species does not overlap and they grow in different environments (white sand formations <italic>vs.</italic> flooded grass fields). <italic><tp:taxon-name><tp:taxon-name-part taxon-name-part-type="genus">Murdannia</tp:taxon-name-part> <tp:taxon-name-part taxon-name-part-type="species">schomburgkiana</tp:taxon-name-part></tp:taxon-name></italic> can be differentiated by its 2.2–13.6 cm long blades of the leaves bearing inflorescences (<italic>vs.</italic> 0.2–1.8 cm long), leaf-blades margins glabrous (<italic>vs.</italic> ciliate), cincinni bracts 1.6–1.8 cm long (vs. 0.4–1.3 cm long), and brown anthers (<italic>vs.</italic> purple) (Table <xref ref-type="table" rid="T1">1</xref>).</p><p>Despite the few collections known for this species, it is the authors’ opinion that the morphological, geographical and environmental factors are enough to differentiate both species. <italic><tp:taxon-name><tp:taxon-name-part taxon-name-part-type="genus">Murdannia</tp:taxon-name-part> <tp:taxon-name-part taxon-name-part-type="species">schomburgkiana</tp:taxon-name-part></tp:taxon-name></italic> and <italic><tp:taxon-name><tp:taxon-name-part taxon-name-part-type="genus">Murdannia</tp:taxon-name-part> <tp:taxon-name-part taxon-name-part-type="species">semifoliata</tp:taxon-name-part></tp:taxon-name></italic> are very similar to each other, and quite distinct from the remaining Neotropical species of the genus. They are morphologically similar to some Asian and African species with fascicle-like, mainly axillary inflorescences, and 1-flowered cincinni, such as <italic><tp:taxon-name><tp:taxon-name-part taxon-name-part-type="genus">Murdannia</tp:taxon-name-part> <tp:taxon-name-part taxon-name-part-type="species">axillaris</tp:taxon-name-part></tp:taxon-name></italic> and <italic><tp:taxon-name><tp:taxon-name-part taxon-name-part-type="genus">Murdannia</tp:taxon-name-part> <tp:taxon-name-part taxon-name-part-type="species">triquetra</tp:taxon-name-part></tp:taxon-name></italic>.</p><!--PageBreak--></tp:treatment-sec><tp:treatment-sec><!--Section generated to contain objects referenced in tp:taxon-treatment.--><fig id="F7" position="float" orientation="portrait"><label>Figure 7.</label><caption><p>
          <italic><tp:taxon-name><tp:taxon-name-part taxon-name-part-type="genus">Murdannia</tp:taxon-name-part> <tp:taxon-name-part taxon-name-part-type="species">schomburgkiana</tp:taxon-name-part></tp:taxon-name></italic> (Kunth) G.Brückn. Isolectotype of <italic><tp:taxon-name><tp:taxon-name-part taxon-name-part-type="genus">Aneilema</tp:taxon-name-part> <tp:taxon-name-part taxon-name-part-type="species">schomburgkianum</tp:taxon-name-part></tp:taxon-name></italic> (P barcode P02088026). Photograph courtesy of the Muséum National d’Histoire Naturelle, Paris.</p></caption><graphic xmlns:xlink="http://www.w3.org/1999/xlink" xlink:href="phytokeys-074-035-g007.jpg" position="float" orientation="portrait" xlink:type="simple" id="oo_109955.jpg"/></fig><fig id="F10" position="float" orientation="portrait"><label>Figure 10.</label><caption><p>Distribution map of Neotropical <italic><tp:taxon-name><tp:taxon-name-part taxon-name-part-type="genus">Murdannia</tp:taxon-name-part></tp:taxon-name></italic> Royle. <bold>Full circles</bold> <italic><tp:taxon-name><tp:taxon-name-part taxon-name-part-type="genus">Murdannia</tp:taxon-name-part> <tp:taxon-name-part taxon-name-part-type="species">burchellii</tp:taxon-name-part></tp:taxon-name></italic> <bold>Full stars</bold> <italic><tp:taxon-name><tp:taxon-name-part taxon-name-part-type="genus">Murdannia</tp:taxon-name-part> <tp:taxon-name-part taxon-name-part-type="species">engelsii</tp:taxon-name-part></tp:taxon-name></italic> <bold>Triangles</bold> <italic><tp:taxon-name><tp:taxon-name-part taxon-name-part-type="genus">Murdannia</tp:taxon-name-part> <tp:taxon-name-part taxon-name-part-type="species">gardneri</tp:taxon-name-part></tp:taxon-name></italic> <bold>Stars</bold> <italic><tp:taxon-name><tp:taxon-name-part taxon-name-part-type="genus">Murdannia</tp:taxon-name-part> <tp:taxon-name-part taxon-name-part-type="species">paraguayensis</tp:taxon-name-part></tp:taxon-name></italic> <bold>Full squares</bold> <italic><tp:taxon-name><tp:taxon-name-part taxon-name-part-type="genus">Murdannia</tp:taxon-name-part> <tp:taxon-name-part taxon-name-part-type="species">schomburgkiana</tp:taxon-name-part></tp:taxon-name></italic> <bold>Squares</bold> <italic><tp:taxon-name><tp:taxon-name-part taxon-name-part-type="genus">Murdannia</tp:taxon-name-part> <tp:taxon-name-part taxon-name-part-type="species">semifoliata</tp:taxon-name-part></tp:taxon-name></italic>.</p></caption><graphic xmlns:xlink="http://www.w3.org/1999/xlink" xlink:href="phytokeys-074-035-g010.jpg" position="float" orientation="portrait" xlink:type="simple" id="oo_109958.jpg"/></fig><table-wrap id="T1" position="float" orientation="portrait"><label>Table 1.</label><caption><p>Morphologic characters differentiating the species of <italic><tp:taxon-name><tp:taxon-name-part taxon-name-part-type="genus">Murdannia</tp:taxon-name-part></tp:taxon-name></italic> known for the Neotropical region.</p></caption><table id="TID0EUPAI" rules="all"><tbody><tr><th rowspan="1" colspan="1">Characters</th><th rowspan="1" colspan="1">
              <italic><tp:taxon-name><tp:taxon-name-part taxon-name-part-type="genus">Murdannia</tp:taxon-name-part> <tp:taxon-name-part taxon-name-part-type="species">burchellii</tp:taxon-name-part></tp:taxon-name></italic>
            </th><th rowspan="1" colspan="1">
              <italic><tp:taxon-name><tp:taxon-name-part taxon-name-part-type="genus">Murdannia</tp:taxon-name-part> <tp:taxon-name-part taxon-name-part-type="species">engelsii</tp:taxon-name-part></tp:taxon-name></italic>
            </th><th rowspan="1" colspan="1">
              <italic><tp:taxon-name><tp:taxon-name-part taxon-name-part-type="genus">Murdannia</tp:taxon-name-part> <tp:taxon-name-part taxon-name-part-type="species">gardneri</tp:taxon-name-part></tp:taxon-name></italic>
            </th><th rowspan="1" colspan="1">
              <italic><tp:taxon-name><tp:taxon-name-part taxon-name-part-type="genus">Murdannia</tp:taxon-name-part> <tp:taxon-name-part taxon-name-part-type="species">nudiflora</tp:taxon-name-part></tp:taxon-name></italic>
            </th><th rowspan="1" colspan="1">
              <italic><tp:taxon-name><tp:taxon-name-part taxon-name-part-type="genus">Murdannia</tp:taxon-name-part> <tp:taxon-name-part taxon-name-part-type="species">paraguayensis</tp:taxon-name-part></tp:taxon-name></italic>
            </th><th rowspan="1" colspan="1">
              <italic><tp:taxon-name><tp:taxon-name-part taxon-name-part-type="genus">Murdannia</tp:taxon-name-part> <tp:taxon-name-part taxon-name-part-type="species">schomburgkiana</tp:taxon-name-part></tp:taxon-name></italic>
            </th><th rowspan="1" colspan="1">
              <italic><tp:taxon-name><tp:taxon-name-part taxon-name-part-type="genus">Murdannia</tp:taxon-name-part> <tp:taxon-name-part taxon-name-part-type="species">semifoliata</tp:taxon-name-part></tp:taxon-name></italic>
            </th><th rowspan="1" colspan="1">
              <tp:taxon-name><tp:taxon-name-part taxon-name-part-type="genus">Murdannia</tp:taxon-name-part> <tp:taxon-name-part taxon-name-part-type="uncertainty-rank">aff.</tp:taxon-name-part> <tp:taxon-name-part taxon-name-part-type="species">triquetra</tp:taxon-name-part></tp:taxon-name></th></tr><tr><td rowspan="1" colspan="1">
              <bold>Phyllotaxy</bold>
            </td><td rowspan="1" colspan="1">Spirally-alternate</td><td rowspan="1" colspan="1">Distichously-alternate</td><td rowspan="1" colspan="1">Spirally-alternate</td><td rowspan="1" colspan="1">Distichously-alternate</td><td rowspan="1" colspan="1">Spirally-alternate, sometimes becoming distichously-alternate at apex</td><td rowspan="1" colspan="1">Spirally-alternate</td><td rowspan="1" colspan="1">Spirally-alternate</td><td rowspan="1" colspan="1">Spirally-alternate</td></tr><tr><td rowspan="1" colspan="1">
              <bold>Inflorescence</bold>
            </td><td rowspan="1" colspan="1">Terminal or axillary in the uppermost nodes; pedunculate</td><td rowspan="1" colspan="1">Terminal or axillary in the uppermost nodes; pedunculate</td><td rowspan="1" colspan="1">Terminal or axillary in the uppermost nodes; pedunculate</td><td rowspan="1" colspan="1">Terminal or axillary in the uppermost nodes; pedunculate</td><td rowspan="1" colspan="1">Terminal or axillary in the uppermost nodes; pedunculate</td><td rowspan="1" colspan="1">Mainly axillary; sessile</td><td rowspan="1" colspan="1">Mainly axillary; sessile</td><td rowspan="1" colspan="1">Mainly axillary; sessile</td></tr><tr><td rowspan="1" colspan="1">
              <bold>Cincinnus bracts</bold>
            </td><td rowspan="1" colspan="1">Cup-shaped, apex caudate</td><td rowspan="1" colspan="1">Flat, apex acute</td><td rowspan="1" colspan="1">Cup-shaped, apex acuminate</td><td rowspan="1" colspan="1">Cup-shaped, apex acute</td><td rowspan="1" colspan="1">Flat, apex acute</td><td rowspan="1" colspan="1">Tubular, apex truncate</td><td rowspan="1" colspan="1">Tubular, apex truncate</td><td rowspan="1" colspan="1">Not observed</td></tr><tr><td rowspan="1" colspan="1">
              <bold>Cincinni</bold>
            </td><td rowspan="1" colspan="1">(1–)2–16, alternate to sub-opposite, 2–9-flowered</td><td rowspan="1" colspan="1">1, solitary, 2–7-flowered</td><td rowspan="1" colspan="1">16–38, verticillate, 2–11-flowered</td><td rowspan="1" colspan="1">1, solitary, 2–12-flowered</td><td rowspan="1" colspan="1">9–24, verticillate, 1-flowered</td><td rowspan="1" colspan="1">1–2–(3), fascicle-like, 1-flowered</td><td rowspan="1" colspan="1">1–2–(3), fascicle-like, 1-flowered</td><td rowspan="1" colspan="1">1–2–(3), fascicle-like, 1-flowered</td></tr><tr><td rowspan="1" colspan="1">
              <bold>Floral buds</bold>
            </td><td rowspan="1" colspan="1">Narrowly ovoid to ovoid</td><td rowspan="1" colspan="1">Ovoid</td><td rowspan="1" colspan="1">Narrowly ovoid to ovoid</td><td rowspan="1" colspan="1">Ellipsoid to oblongoid</td><td rowspan="1" colspan="1">Narrowly ovoid</td><td rowspan="1" colspan="1">Ellipsoid</td><td rowspan="1" colspan="1">Ellipsoid</td><td rowspan="1" colspan="1">Ellipsoid</td></tr><tr><td rowspan="1" colspan="1">
              <bold>Flower symmetry</bold>
            </td><td rowspan="1" colspan="1">Enantiostylous</td><td rowspan="1" colspan="1">Enantiostylous</td><td rowspan="1" colspan="1">Enantiostylous</td><td rowspan="1" colspan="1">Zygomorphic</td><td rowspan="1" colspan="1">Enantiostylous</td><td rowspan="1" colspan="1">Actinomorphic</td><td rowspan="1" colspan="1">Actinomorphic</td><td rowspan="1" colspan="1">Actinomorphic?</td></tr><tr><td rowspan="1" colspan="1">
              <bold>Petals pubescence</bold>
            </td><td rowspan="1" colspan="1">Glabrous</td><td rowspan="1" colspan="1">With minute glandular hairs at base on the adaxial surface</td><td rowspan="1" colspan="1">Glabrous</td><td rowspan="1" colspan="1">Glabrous</td><td rowspan="1" colspan="1">With minute glandular hairs at base on the adaxial surface</td><td rowspan="1" colspan="1">Densely bearded with moniliform hairs on the adaxial surface</td><td rowspan="1" colspan="1">Densely bearded with moniliform hairs on the adaxial surface</td><td rowspan="1" colspan="1">Glabrous</td></tr><tr><td rowspan="1" colspan="1">
              <bold>Filaments pubescence</bold>
            </td><td rowspan="1" colspan="1">Glabrous</td><td rowspan="1" colspan="1">With glandular hairs</td><td rowspan="1" colspan="1">Glabrous</td><td rowspan="1" colspan="1">Bearded with moniliform hairs</td><td rowspan="1" colspan="1">With glandular hairs</td><td rowspan="1" colspan="1">Bearded with moniliform hairs</td><td rowspan="1" colspan="1">Bearded with moniliform hairs</td><td rowspan="1" colspan="1">Not observed</td></tr><tr><td rowspan="1" colspan="1">
              <bold>Anthers</bold>
            </td><td rowspan="1" colspan="1">Narrowly elliptic to narrowly oblong, connective lilac, anthers sacs white</td><td rowspan="1" colspan="1">Elliptic, connective white to lilac, anthers sacs white to light-lilac</td><td rowspan="1" colspan="1">Elliptic, connective lilac to white, anthers sacs white to lilac</td><td rowspan="1" colspan="1">Elliptic to oblong, connective bluish-lilac to white, anthers sacs purple to dark-purple</td><td rowspan="1" colspan="1">Elliptic to oblong, connective purple to bluish-purple, anthers sacs lilac to purple</td><td rowspan="1" colspan="1">Elliptic to oblong, connective brown, anthers sacs brownish-lilac</td><td rowspan="1" colspan="1">Linear-oblong to oblong, connective purple, anthers sacs lilac to purple</td><td rowspan="1" colspan="1">Not observed</td></tr><tr><td rowspan="1" colspan="1">
              <bold>Antherodes</bold>
            </td><td rowspan="1" colspan="1">Sagittate, golden yellow</td><td rowspan="1" colspan="1">Subsagittate to subcordate, golden-yellow</td><td rowspan="1" colspan="1">Cordate, golden yellow</td><td rowspan="1" colspan="1">Hastate, white to cream</td><td rowspan="1" colspan="1">Sagittate, golden yellow</td><td rowspan="1" colspan="1">Hastate, golden yellow</td><td rowspan="1" colspan="1">Hastate, golden yellow</td><td rowspan="1" colspan="1">Not observed</td></tr><tr><td rowspan="1" colspan="1">
              <bold>Gynoecium pubescence</bold>
            </td><td rowspan="1" colspan="1">Glabrous</td><td rowspan="1" colspan="1">With glandular hairs</td><td rowspan="1" colspan="1">Glabrous</td><td rowspan="1" colspan="1">Glabrous</td><td rowspan="1" colspan="1">With glandular hairs</td><td rowspan="1" colspan="1">Glabrous</td><td rowspan="1" colspan="1">Glabrous</td><td rowspan="1" colspan="1">Glabrous</td></tr><tr><td rowspan="1" colspan="1">
              <bold>Fruiting pedicel</bold>
            </td><td rowspan="1" colspan="1">Erect</td><td rowspan="1" colspan="1">Deflexed</td><td rowspan="1" colspan="1">Erect</td><td rowspan="1" colspan="1">Erect</td><td rowspan="1" colspan="1">Deflexed</td><td rowspan="1" colspan="1">Erect</td><td rowspan="1" colspan="1">Erect</td><td rowspan="1" colspan="1">Apparently erect</td></tr><tr><td rowspan="1" colspan="1">
              <bold>Capsules</bold>
            </td><td rowspan="1" colspan="1">Subglobose to globose</td><td rowspan="1" colspan="1">Broadly ovoid to broadly ellipsoid</td><td rowspan="1" colspan="1">Subglobose to globose</td><td rowspan="1" colspan="1">Ovoid to subglobose</td><td rowspan="1" colspan="1">Oblongoid to broadly oblongoid</td><td rowspan="1" colspan="1">Oblongoid to broadly oblongoid</td><td rowspan="1" colspan="1">Oblongoid to broadly oblongoid</td><td rowspan="1" colspan="1">Oblongoid to ellipsoid</td></tr><tr><td rowspan="1" colspan="1">
              <bold>Seeds</bold>
            </td><td rowspan="1" colspan="1">1 per locule, reniform to broadly ellipsoid, ventri-lateral appendage present</td><td rowspan="1" colspan="1">1 per locule, reniform to broadly ellipsoid, ventri-lateral appendage present</td><td rowspan="1" colspan="1">1 per locule, reniform to broadly ellipsoid, ventr -lateral appendage present</td><td rowspan="1" colspan="1">2 per locule, broadly ellipsoid to oblongoid, ventri-lateral appendage absent</td><td rowspan="1" colspan="1">2 per locule, reniform to broadly-ellipsoid, ventri-lateral appendage present</td><td rowspan="1" colspan="1">6 per locule, cuboid to polygonal, ventri-lateral appendage absent</td><td rowspan="1" colspan="1">6 per locule, cuboid to polygonal, ventri-lateral appendage absent</td><td rowspan="1" colspan="1">3 per locule, transversely ellipsoid, ventri-lateral appendage absent</td></tr></tbody></table></table-wrap></tp:treatment-sec><ref-list><ref id="B31"><mixed-citation xmlns:xlink="http://www.w3.org/1999/xlink" xlink:type="simple">
          <institution xlink:type="simple">IUCN</institution> (<year>2001</year>) <source>The IUCN red list of threatened species, version 2010.4</source>. <publisher-name>IUCN Red List Unit</publisher-name>, <publisher-loc>Cambridge U.K.</publisher-loc> <ext-link xlink:type="simple" ext-link-type="uri" xlink:href="http://www.iucnredlist.org/">http://www.iucnredlist.org/</ext-link> [<date-in-citation content-type="access-date">accessed: 2 June 2016</date-in-citation>]</mixed-citation></ref><ref id="B32"><mixed-citation xmlns:xlink="http://www.w3.org/1999/xlink" xlink:type="simple">
          <person-group><name name-style="western"><surname>Kunth</surname><given-names>KS</given-names></name></person-group> (<year>1843</year>) <source>Enumeratio Plantarum Omnium Hucusque Cognitarum: secundum familias naturales disposita, adjectis characteribus, differentiis et synonymis, vol. 4. J.G.</source> <publisher-name>Cottae</publisher-name>, <publisher-loc>Stuttgart &amp; Tübingen</publisher-loc>, <size units="page">752 pp</size>.</mixed-citation></ref><ref id="B46"><mixed-citation xmlns:xlink="http://www.w3.org/1999/xlink" xlink:type="simple">
          <person-group><name name-style="western"><surname>Stafleu</surname><given-names>FA</given-names></name><name name-style="western"><surname>Cowan</surname><given-names>RS</given-names></name></person-group> (<year>1985</year>) <source>Taxonomic literature. A selective guide to botanical publications and collections with dates, commentaries and types, ed. 2, Vol. 5. Regnum Vegetabile 112. A.R.G.</source> <publisher-name>Gantner Verlag</publisher-name>, <publisher-loc>Rugell</publisher-loc>, <size units="page">1066 pp</size>.</mixed-citation></ref><ref id="B45"><mixed-citation xmlns:xlink="http://www.w3.org/1999/xlink" xlink:type="simple">
          <person-group><name name-style="western"><surname>Stafleu</surname><given-names>FA</given-names></name><name name-style="western"><surname>Cowan</surname><given-names>RS</given-names></name></person-group> (<year>1979</year>) <source>Taxonomic literature. A selective guide to botanical publications and collections with dates, commentaries and types, ed. 2, Vol. 2. Regnum Vegetabile 98. A.R.G.</source> <publisher-name>Gantner Verlag</publisher-name>, <publisher-loc>Rugell</publisher-loc>, <size units="page">991 pp</size>.</mixed-citation></ref><ref id="B28"><mixed-citation xmlns:xlink="http://www.w3.org/1999/xlink" xlink:type="simple">
          <person-group><name name-style="western"><surname>Hardy</surname><given-names>CR</given-names></name><name name-style="western"><surname>Faden</surname><given-names>RB</given-names></name></person-group> (<year>2004</year>) <article-title><italic><tp:taxon-name><tp:taxon-name-part taxon-name-part-type="genus">Plowmanianthus</tp:taxon-name-part></tp:taxon-name></italic>, a new genus of <tp:taxon-name><tp:taxon-name-part taxon-name-part-type="family">Commelinaceae</tp:taxon-name-part></tp:taxon-name> with five new species from Tropical America.</article-title> <source>Systematic Botany</source> <volume>29</volume>(<issue>2</issue>): <fpage>316</fpage>–<lpage>333</lpage>. doi: <ext-link xlink:type="simple" ext-link-type="doi" xlink:href="10.1600/036364404774195511">10.1600/036364404774195511</ext-link></mixed-citation></ref><ref id="B38"><mixed-citation xmlns:xlink="http://www.w3.org/1999/xlink" xlink:type="simple">
          <person-group><name name-style="western"><surname>Pellegrini</surname><given-names>MOO</given-names></name></person-group> (<year>in press</year>) <article-title><italic><tp:taxon-name><tp:taxon-name-part taxon-name-part-type="genus">Siderasis</tp:taxon-name-part> <tp:taxon-name-part taxon-name-part-type="species">albofasciata</tp:taxon-name-part></tp:taxon-name></italic> sp. nov. (<tp:taxon-name><tp:taxon-name-part taxon-name-part-type="family">Commelinaceae</tp:taxon-name-part></tp:taxon-name>), a new species endemic to the state of Espírito Santo, Brazil, and the typification of <italic><tp:taxon-name><tp:taxon-name-part taxon-name-part-type="genus">S.</tp:taxon-name-part> <tp:taxon-name-part taxon-name-part-type="species">fuscata</tp:taxon-name-part></tp:taxon-name></italic>.</article-title> <source>Nordic Journal of Botany</source>.</mixed-citation></ref></ref-list></tp:taxon-treatment>
