# Supplementary material for: Taxonomic revision of Neotropical Murdannia Royle (Commelinaceae)
Source: PhytoKeys. 2016 Nov 8;(74):35–78. doi: 10.3897/phytokeys.74.9835 (PMC5234548; doi:10.3897/phytokeys.74.9835)
Supplement: XML Treatment for Murdannia semifoliata [file phytokeys.74.9835-treatment8.xml]

<!DOCTYPE tp:taxon-treatment
  PUBLIC "-//TaxonX//DTD Taxonomic Treatment Publishing DTD v0 20100105//EN" "tax-treatment-NSO.dtd">
<tp:taxon-treatment xmlns:tp="http://www.plazi.org/taxpub"><tp:treatment-meta><kwd-group><label>Taxon classification</label><kwd><named-content content-type="kingdom">Plantae</named-content></kwd><kwd><named-content content-type="order">Commelinales</named-content></kwd><kwd><named-content content-type="family">Commelinaceae</named-content></kwd></kwd-group><mixed-citation publication-type="journal"><person-group><name><surname>Pellegrini</surname><given-names>Marco Octávio de Oliveira</given-names></name><name><surname>Faden</surname><given-names>Robert B.</given-names></name><name><surname>de Almeida</surname><given-names>Rafael Felipe</given-names></name></person-group><article-title>Taxonomic revision of Neotropical <italic><tp:taxon-name><tp:taxon-name-part taxon-name-part-type="genus">Murdannia</tp:taxon-name-part></tp:taxon-name></italic> Royle (<tp:taxon-name><tp:taxon-name-part taxon-name-part-type="family">Commelinaceae</tp:taxon-name-part></tp:taxon-name>)</article-title><source>PhytoKeys</source><day>8</day><month>11</month><year>2016</year><volume>2016</volume><issue>74</issue><fpage>35</fpage><lpage>78</lpage><pub-id pub-id-type="doi">10.3897/phytokeys.74.9835</pub-id></mixed-citation></tp:treatment-meta><tp:nomenclature><label>7.</label><tp:taxon-name>
            <tp:taxon-name-part taxon-name-part-type="genus">Murdannia</tp:taxon-name-part>
            <tp:taxon-name-part taxon-name-part-type="species">semifoliata</tp:taxon-name-part>
          </tp:taxon-name><tp:taxon-authority>(C.B.Clarke) G.Brückn., Nat. Pflanzenfam. (ed. 2)15a: 173. 1930.</tp:taxon-authority><xref ref-type="fig" rid="F8">Figs 8</xref><xref ref-type="fig" rid="F10">, 10</xref><tp:nomenclature-citation-list><tp:nomenclature-citation><tp:taxon-name>
                <tp:taxon-name-part taxon-name-part-type="genus">Phaeneilema</tp:taxon-name-part> <tp:taxon-name-part taxon-name-part-type="species">semifoliata</tp:taxon-name-part></tp:taxon-name><comment>(C.B.Clarke) G.Brückn., Notizbl. Bot. Gart. Berlin–Dahlem 10 (91): 56. 1927.</comment></tp:nomenclature-citation><tp:nomenclature-citation><tp:taxon-name>
                <tp:taxon-name-part taxon-name-part-type="genus">Aneilema</tp:taxon-name-part> <tp:taxon-name-part taxon-name-part-type="species">semifoliatum</tp:taxon-name-part></tp:taxon-name><comment>C.B.Clarke, C.B.Clarke in Moore, Trans. Linn. Soc. London, Bot. 4: 498. 1895. Lectotype (designated here): BRAZIL. Mato Grosso: Santa Cruz [do Xingú], fl., Oct 1891–1892, S.M. Moore 541 (<named-content xmlns:xlink="http://www.w3.org/1999/xlink" content-type="dwc:institutional_code" xlink:type="simple">BM</named-content> barcode BM000938202!; isolectotypes: B barcode B100367821!, <named-content xmlns:xlink="http://www.w3.org/1999/xlink" content-type="dwc:institutional_code" xlink:type="simple">NY</named-content> barcode NY00247404!).</comment></tp:nomenclature-citation></tp:nomenclature-citation-list></tp:nomenclature><tp:treatment-sec sec-type="description" id="SECID0EYFCI"><title>Description.</title><p>
            <italic>Herbs</italic> ca. 20.0–70.0 cm tall, perennial, rhizomatous with a definite base, terrestrial to paludal to rooted emergent in open flooded fields. <italic>Roots</italic> tuberous, thick and fusiform, medium to dark brown, densely to sparsely pilose with medium to dark brown hairs, emerging from the short rhizome and from the basal nodes. <italic>Rhizomes</italic> short, brown, buried in the sand or soil. <italic>Stems</italic> erect, succulent, unbranched; internodes 1.2–13.3 cm long, green to vinaceous, glabrous, with a line of hyaline, eglandular hairs opposite to the leaf above. <italic>Leaves</italic> spirally-alternate, evenly distributed along the stems, the distal ones much smaller than the basal ones (which are generally bladeless sheaths with lamina no longer than 1.8 cm); sheaths 0.5–2.3 cm long, green to vinaceous, glabrous, with a line of hyaline, eglandular hairs opposite to the leaf above, margins setose to ciliate; lamina 0.2–8.9 × 0.2–0.7 cm, succulent, canaliculate, slightly falcate, green on both sides, glaucous, drying olive-green on both sides, linear-triangular to triangular, glabrous, base truncate, margins light green, setose at the base, ciliate at the middle, glabrous at the apex, apex acuminate; midvein inconspicuous on both sides, rarely slightly obtuse abaxially, secondary veins inconspicuous. <italic>Inflorescences</italic> (1–)2–6, terminal and axillary from the uppermost nodes, fascicle-like, composed of 1–2–(3) verticillate cincinni; peduncles absent; basal bract inconspicuous; cincinni bracts 0.4–1.3 × 0.1–0.3 cm, tubular, amplexicaul; cincinni 1-flowered, erect, straight, peduncle 0.8–4.2 mm long, light green to pink to vinaceous, glabrous, internodes inconspicuous; bracteoles inconspicuous, generally caducous. <italic>Flowers</italic> bisexual or male, actinomorphic, ca. 0.6–2.3 cm diam.; floral buds ellipsoid, 4.9–7.2 × 1.7–2.2 mm, light green to pink; pedicels 1.4–1.1 mm long, light green to pink to vinaceous, glabrous, erect and elongate in fruit; sepals 4.8–8.0 × 1.8–3.3 mm, triangular to ovate-triangular, cucullate, pink to pinkish brown, glabrous, apex acute, margins hyaline pink to hyaline vinaceous; petals equal, 0.5–1.2 × 0.3–0.8 cm, obovate, slightly cucullate, lilac to purple or mauve, rarely white, medially bearded with moniliform hairs on the adaxial surface, hairs lilac to purple, base cuneate, margins entire, apex acute to obtuse; stamens 3, equal, filaments gently curved at the apex, 3.2–5.0 mm long, lilac to purple, densely bearded with moniliform, lilac to purple hairs, hairs slightly shorter than the filaments, anthers linear-oblong to oblong, 2.0–3.5 × 0.4–0.7 mm, connective purple, anthers sacs lilac to purple, pollen lilac; staminodes 3, equal, filaments straight, 3.1–4.3 mm long, pale lilac to lilac, densely bearded with moniliform, lilac to purple hairs, hairs slightly shorter than the filaments, antherodes hastate, 0.7–2.0 × 0.5–1.2 mm, connective golden yellow, lobes conspicuous, cream-colored to pale yellow; ovary ellipsoid to oblongoid, 1.5–3.3 × 0.5–1.0 mm, 3-locular, light green to green, smooth, glabrous, style gently curved at the apex, ca. 3.2–4.5 mm, lilac to purple, stigma capitate, lilac to purple. <italic>Capsules</italic> 5.8–1.2 × 3.3–5.6 mm, 3-locular, 3-valved; oblongoid to broadly oblongoid, apiculate due to persistent style, light brown when mature, smooth, glabrous. <italic>Seeds</italic> 6 per locule, 2.2–3.1 × 2.0–2.8 mm, cuboid to polygonal, slightly cleft towards the embryotega, testa dark brown to greyish brown, densely farinose, scrobiculate, with ridges radiating from the embryotega; embryotega semilateral, relatively inconspicuous, without a prominent apicule, generally covered by a cream farina; hilum linear, less than ½ the length of the seed, on a weak ridge.</p></tp:treatment-sec><tp:treatment-sec sec-type="Specimens seen" id="SECID0EQGCI"><title>Specimens seen.</title><p>
            <bold>BOLIVIA. Santa Cruz</bold>: San Ignacio de Velasco, Oct 1958, M. Cardenas 5629 (<named-content xmlns:xlink="http://www.w3.org/1999/xlink" content-type="dwc:institutional_code" xlink:type="simple">BOLV</named-content>, <named-content xmlns:xlink="http://www.w3.org/1999/xlink" content-type="dwc:institutional_code" xlink:type="simple">US</named-content>). <bold>BRAZIL. Mato Grosso</bold>: Bananalzinho, Nov 1914, J.G. Kuhlmann 89 (R, <named-content xmlns:xlink="http://www.w3.org/1999/xlink" content-type="dwc:institutional_code" xlink:type="simple">SP</named-content>); Braco, rio Arinos, 26 Sep 1943, J.T. Baldwin Jr. 3097 (<named-content xmlns:xlink="http://www.w3.org/1999/xlink" content-type="dwc:institutional_code" xlink:type="simple">US</named-content>); Cuiabá, entre Cuiabá e Goyaz, Nov–Dec 1844, M.A. Weddell 3018 (P); loc. cit., rodovia <named-content xmlns:xlink="http://www.w3.org/1999/xlink" content-type="dwc:institutional_code" xlink:type="simple">MT</named-content>-364, 35 km S de Cuiabá, 13 Nov 1975, G. Hatschbach 37491 (K, <named-content xmlns:xlink="http://www.w3.org/1999/xlink" content-type="dwc:institutional_code" xlink:type="simple">MBM</named-content>); Nova Olímpia, Chapada dos Guimarães, 10 Oct 1995, J.H.A. Dutilh 199 (<named-content xmlns:xlink="http://www.w3.org/1999/xlink" content-type="dwc:institutional_code" xlink:type="simple">UEC</named-content>); Poconé, 50 km S of Poconé on Transpantaneira highway to Porto Jofre, 27 Oct 1985, W. Thomas et al. 4641 (<named-content xmlns:xlink="http://www.w3.org/1999/xlink" content-type="dwc:institutional_code" xlink:type="simple"><named-content content-type="dwc:institutional_code" xlink:type="simple">INPA</named-content></named-content>, <named-content xmlns:xlink="http://www.w3.org/1999/xlink" content-type="dwc:institutional_code" xlink:type="simple">NY</named-content>, <named-content xmlns:xlink="http://www.w3.org/1999/xlink" content-type="dwc:institutional_code" xlink:type="simple">US</named-content>); loc. cit., highway Poconé-Porto Cercado, ca. km 21, 17 Feb 1992, M. Schessl 100/1-10 (<named-content xmlns:xlink="http://www.w3.org/1999/xlink" content-type="dwc:institutional_code" xlink:type="simple">UFMT</named-content>, <named-content xmlns:xlink="http://www.w3.org/1999/xlink" content-type="dwc:institutional_code" xlink:type="simple">US</named-content>); loc. cit., about 21 km S of Poconé, 7 Oct 1992, M. Schessl 071092-1-1 (<named-content xmlns:xlink="http://www.w3.org/1999/xlink" content-type="dwc:institutional_code" xlink:type="simple">UFMT</named-content>, <named-content xmlns:xlink="http://www.w3.org/1999/xlink" content-type="dwc:institutional_code" xlink:type="simple">US</named-content>); loc. cit., fazenda Ronco Bugiu, ca. 6–8 km à esquerda da rodovia Transpantaneira Poconé-P. Jofre, km 36, 31 Oct 1992, A.L. Prado et al. 3218 (<named-content xmlns:xlink="http://www.w3.org/1999/xlink" content-type="dwc:institutional_code" xlink:type="simple">HURB</named-content>, <named-content xmlns:xlink="http://www.w3.org/1999/xlink" content-type="dwc:institutional_code" xlink:type="simple">UEC</named-content>, <named-content xmlns:xlink="http://www.w3.org/1999/xlink" content-type="dwc:institutional_code" xlink:type="simple">UFMT</named-content>); loc. cit., 22 Nov 1992, A.L. Prado et al. 2736 (<named-content xmlns:xlink="http://www.w3.org/1999/xlink" content-type="dwc:institutional_code" xlink:type="simple">HURB</named-content>, <named-content xmlns:xlink="http://www.w3.org/1999/xlink" content-type="dwc:institutional_code" xlink:type="simple">UEC</named-content>, <named-content xmlns:xlink="http://www.w3.org/1999/xlink" content-type="dwc:institutional_code" xlink:type="simple">UFMT</named-content>); Rosário Oeste, ca. 2 km de Marzagão em direção à Planalto da Serra, 7 Oct 1997, V.C. Souza et al. 20255 (<named-content xmlns:xlink="http://www.w3.org/1999/xlink" content-type="dwc:institutional_code" xlink:type="simple">ESA</named-content>, <named-content xmlns:xlink="http://www.w3.org/1999/xlink" content-type="dwc:institutional_code" xlink:type="simple">UFMT</named-content>, <named-content xmlns:xlink="http://www.w3.org/1999/xlink" content-type="dwc:institutional_code" xlink:type="simple">UEC</named-content>); Santo Antônio de Leverger, Barão do Melaço, km 30 of Leverger highway, 5 Nov 1991, M. Schessl 2421 (<named-content xmlns:xlink="http://www.w3.org/1999/xlink" content-type="dwc:institutional_code" xlink:type="simple">CH</named-content>, <named-content xmlns:xlink="http://www.w3.org/1999/xlink" content-type="dwc:institutional_code" xlink:type="simple">UFMT</named-content>, <named-content xmlns:xlink="http://www.w3.org/1999/xlink" content-type="dwc:institutional_code" xlink:type="simple">US</named-content>); <bold>Mato Grosso do Sul</bold>: Aquidauana, entre as fazendas São Salvador e Costa Rica, 19 Nov 1995, A. Pott et al. 7628 (<named-content xmlns:xlink="http://www.w3.org/1999/xlink" content-type="dwc:institutional_code" xlink:type="simple">CGMS</named-content>, <named-content xmlns:xlink="http://www.w3.org/1999/xlink" content-type="dwc:institutional_code" xlink:type="simple"><named-content content-type="dwc:institutional_code" xlink:type="simple">CPAP</named-content></named-content>, <named-content xmlns:xlink="http://www.w3.org/1999/xlink" content-type="dwc:institutional_code" xlink:type="simple">US</named-content>); loc. cit., rodovia Taunay, fazenda Santa Cruz, próximo da aldeia indígena Ipegue, 20 Nov 2002, G. Hatschbach et al. 74377 (<named-content xmlns:xlink="http://www.w3.org/1999/xlink" content-type="dwc:institutional_code" xlink:type="simple">MBM</named-content>).</p></tp:treatment-sec><tp:treatment-sec sec-type="distribution" id="SECID0E1KCI"><title>Distribution and habitat.</title><p>
            <italic><tp:taxon-name><tp:taxon-name-part taxon-name-part-type="genus">Murdannia</tp:taxon-name-part> <tp:taxon-name-part taxon-name-part-type="species">semifoliata</tp:taxon-name-part></tp:taxon-name></italic> occurs mainly in Brazil (in the states of Mato Grosso and Mato Grosso do Sul) and in Bolivia (Fig. <xref ref-type="fig" rid="F10">10</xref>). It grows in open flooded grass fields in the Amazon, Cerrado and Chaco domains.</p></tp:treatment-sec><tp:treatment-sec sec-type="phenology" id="SECID0EOLCI"><title>Phenology.</title><p>It was found in bloom and fruit from September to February.</p></tp:treatment-sec><tp:treatment-sec sec-type="conservation status" id="SECID0ETLCI"><title>Conservation status.</title><p>
            <italic><tp:taxon-name><tp:taxon-name-part taxon-name-part-type="genus">Murdannia</tp:taxon-name-part> <tp:taxon-name-part taxon-name-part-type="species">semifoliata</tp:taxon-name-part></tp:taxon-name></italic> possesses a <abbrev xmlns:xlink="http://www.w3.org/1999/xlink" xlink:title="Extent of Occurrence" id="ABBRID0EDMCI" xlink:type="simple">EOO</abbrev> of ca. 298,091.226 km<sup>2</sup> and a <abbrev xmlns:xlink="http://www.w3.org/1999/xlink" xlink:title="Area of Occurrence" id="ABBRID0EJMCI" xlink:type="simple">AOO</abbrev> of ca. 22,500.000 km<sup>2</sup>. Despite the relatively great number of collections, most of them are in the state of Mato Grosso, with only one known collection on the state of Mato Grosso do Sul and another one from Bolivia. This whole region is under great treat due to the constant deforestation for cattle ranching. Thus, we believe that following the IUCN recommendations (<xref ref-type="bibr" rid="B31">IUCN 2001</xref>), <italic><tp:taxon-name><tp:taxon-name-part taxon-name-part-type="genus">Murdannia</tp:taxon-name-part> <tp:taxon-name-part taxon-name-part-type="species">semifoliata</tp:taxon-name-part></tp:taxon-name></italic> should be considered Nearly Threatened.</p></tp:treatment-sec><tp:treatment-sec sec-type="Nomenclatural notes" id="SECID0E4MCI"><title>Nomenclatural notes.</title><p>When describing <italic><tp:taxon-name><tp:taxon-name-part taxon-name-part-type="genus">Aneilema</tp:taxon-name-part> <tp:taxon-name-part taxon-name-part-type="species">semifoliatum</tp:taxon-name-part></tp:taxon-name></italic>, <xref ref-type="bibr" rid="B18">Clarke (1895)</xref> mentions “Crescit ad Santa Cruz, ubi mens. Oct. floret. (N. 541)”. The specimen at <named-content xmlns:xlink="http://www.w3.org/1999/xlink" content-type="dwc:institutional_code" xlink:type="simple">BM</named-content> <!--PageBreak-->matched the protologue perfectly. Furthermore, it possesses a detailed description and was identified by Clark himself. Thus, it is here designated as the lectotype of <italic><tp:taxon-name><tp:taxon-name-part taxon-name-part-type="genus">Aneilema</tp:taxon-name-part> <tp:taxon-name-part taxon-name-part-type="species">semifoliatum</tp:taxon-name-part></tp:taxon-name></italic>.</p></tp:treatment-sec><tp:treatment-sec sec-type="discussion" id="SECID0EBOCI"><title>Discussion.</title><p>
            <italic><tp:taxon-name><tp:taxon-name-part taxon-name-part-type="genus">Murdannia</tp:taxon-name-part> <tp:taxon-name-part taxon-name-part-type="species">semifoliata</tp:taxon-name-part></tp:taxon-name></italic>, as aforementioned, is morphologically similar to <italic><tp:taxon-name><tp:taxon-name-part taxon-name-part-type="genus">Murdannia</tp:taxon-name-part> <tp:taxon-name-part taxon-name-part-type="species">schomburgkiana</tp:taxon-name-part></tp:taxon-name></italic>. They share a peculiar vegetative morphology, inflorescence architecture, and petals medially bearded with moniliform hairs on the adaxial surface, not similar to any other Neotropical species. <italic><tp:taxon-name><tp:taxon-name-part taxon-name-part-type="genus">Murdannia</tp:taxon-name-part> <tp:taxon-name-part taxon-name-part-type="species">semifoliata</tp:taxon-name-part></tp:taxon-name></italic> is especially distinctive due to its extremely reduced blades of the leaves bearing inflorescences, produced during the flowering period (Table <xref ref-type="table" rid="T1">1</xref>). In most individuals, the blades are so reduced that the whole plant seems to be aphyllous. Furthermore, <italic><tp:taxon-name><tp:taxon-name-part taxon-name-part-type="genus">Murdannia</tp:taxon-name-part> <tp:taxon-name-part taxon-name-part-type="species">semifoliata</tp:taxon-name-part></tp:taxon-name></italic> and <italic><tp:taxon-name><tp:taxon-name-part taxon-name-part-type="genus">Murdannia</tp:taxon-name-part> <tp:taxon-name-part taxon-name-part-type="species">schomburgkiana</tp:taxon-name-part></tp:taxon-name></italic> are the only Neotropical species to possess more than two seeds per locule, which gives the seeds a peculiar cuboid to polygonal shape.</p></tp:treatment-sec><tp:treatment-sec><!--Section generated to contain objects referenced in tp:taxon-treatment.--><fig id="F8" position="float" orientation="portrait"><label>Figure 8.</label><caption><p>
          <italic><tp:taxon-name><tp:taxon-name-part taxon-name-part-type="genus">Murdannia</tp:taxon-name-part> <tp:taxon-name-part taxon-name-part-type="species">semifoliata</tp:taxon-name-part></tp:taxon-name></italic> (C.B.Clarke) G.Brückn. Lectotype of <italic><tp:taxon-name><tp:taxon-name-part taxon-name-part-type="genus">Aneilema</tp:taxon-name-part> <tp:taxon-name-part taxon-name-part-type="species">semifoliatum</tp:taxon-name-part></tp:taxon-name></italic> (<named-content xmlns:xlink="http://www.w3.org/1999/xlink" content-type="dwc:institutional_code" xlink:type="simple">BM</named-content> barcode BM000938202). Photograph courtesy of The <named-content xmlns:xlink="http://www.w3.org/1999/xlink" xlink:type="simple" content-type="institution" xlink:href="http://grbio.org/institution/natural-history-museum" id="NCID0EEMBG">Natural History Museum</named-content> of London.</p></caption><graphic xmlns:xlink="http://www.w3.org/1999/xlink" xlink:href="phytokeys-074-035-g008.jpg" position="float" orientation="portrait" xlink:type="simple" id="oo_109956.jpg"/></fig><fig id="F10" position="float" orientation="portrait"><label>Figure 10.</label><caption><p>Distribution map of Neotropical <italic><tp:taxon-name><tp:taxon-name-part taxon-name-part-type="genus">Murdannia</tp:taxon-name-part></tp:taxon-name></italic> Royle. <bold>Full circles</bold> <italic><tp:taxon-name><tp:taxon-name-part taxon-name-part-type="genus">Murdannia</tp:taxon-name-part> <tp:taxon-name-part taxon-name-part-type="species">burchellii</tp:taxon-name-part></tp:taxon-name></italic> <bold>Full stars</bold> <italic><tp:taxon-name><tp:taxon-name-part taxon-name-part-type="genus">Murdannia</tp:taxon-name-part> <tp:taxon-name-part taxon-name-part-type="species">engelsii</tp:taxon-name-part></tp:taxon-name></italic> <bold>Triangles</bold> <italic><tp:taxon-name><tp:taxon-name-part taxon-name-part-type="genus">Murdannia</tp:taxon-name-part> <tp:taxon-name-part taxon-name-part-type="species">gardneri</tp:taxon-name-part></tp:taxon-name></italic> <bold>Stars</bold> <italic><tp:taxon-name><tp:taxon-name-part taxon-name-part-type="genus">Murdannia</tp:taxon-name-part> <tp:taxon-name-part taxon-name-part-type="species">paraguayensis</tp:taxon-name-part></tp:taxon-name></italic> <bold>Full squares</bold> <italic><tp:taxon-name><tp:taxon-name-part taxon-name-part-type="genus">Murdannia</tp:taxon-name-part> <tp:taxon-name-part taxon-name-part-type="species">schomburgkiana</tp:taxon-name-part></tp:taxon-name></italic> <bold>Squares</bold> <italic><tp:taxon-name><tp:taxon-name-part taxon-name-part-type="genus">Murdannia</tp:taxon-name-part> <tp:taxon-name-part taxon-name-part-type="species">semifoliata</tp:taxon-name-part></tp:taxon-name></italic>.</p></caption><graphic xmlns:xlink="http://www.w3.org/1999/xlink" xlink:href="phytokeys-074-035-g010.jpg" position="float" orientation="portrait" xlink:type="simple" id="oo_109958.jpg"/></fig><table-wrap id="T1" position="float" orientation="portrait"><label>Table 1.</label><caption><p>Morphologic characters differentiating the species of <italic><tp:taxon-name><tp:taxon-name-part taxon-name-part-type="genus">Murdannia</tp:taxon-name-part></tp:taxon-name></italic> known for the Neotropical region.</p></caption><table id="TID0EUPAI" rules="all"><tbody><tr><th rowspan="1" colspan="1">Characters</th><th rowspan="1" colspan="1">
              <italic><tp:taxon-name><tp:taxon-name-part taxon-name-part-type="genus">Murdannia</tp:taxon-name-part> <tp:taxon-name-part taxon-name-part-type="species">burchellii</tp:taxon-name-part></tp:taxon-name></italic>
            </th><th rowspan="1" colspan="1">
              <italic><tp:taxon-name><tp:taxon-name-part taxon-name-part-type="genus">Murdannia</tp:taxon-name-part> <tp:taxon-name-part taxon-name-part-type="species">engelsii</tp:taxon-name-part></tp:taxon-name></italic>
            </th><th rowspan="1" colspan="1">
              <italic><tp:taxon-name><tp:taxon-name-part taxon-name-part-type="genus">Murdannia</tp:taxon-name-part> <tp:taxon-name-part taxon-name-part-type="species">gardneri</tp:taxon-name-part></tp:taxon-name></italic>
            </th><th rowspan="1" colspan="1">
              <italic><tp:taxon-name><tp:taxon-name-part taxon-name-part-type="genus">Murdannia</tp:taxon-name-part> <tp:taxon-name-part taxon-name-part-type="species">nudiflora</tp:taxon-name-part></tp:taxon-name></italic>
            </th><th rowspan="1" colspan="1">
              <italic><tp:taxon-name><tp:taxon-name-part taxon-name-part-type="genus">Murdannia</tp:taxon-name-part> <tp:taxon-name-part taxon-name-part-type="species">paraguayensis</tp:taxon-name-part></tp:taxon-name></italic>
            </th><th rowspan="1" colspan="1">
              <italic><tp:taxon-name><tp:taxon-name-part taxon-name-part-type="genus">Murdannia</tp:taxon-name-part> <tp:taxon-name-part taxon-name-part-type="species">schomburgkiana</tp:taxon-name-part></tp:taxon-name></italic>
            </th><th rowspan="1" colspan="1">
              <italic><tp:taxon-name><tp:taxon-name-part taxon-name-part-type="genus">Murdannia</tp:taxon-name-part> <tp:taxon-name-part taxon-name-part-type="species">semifoliata</tp:taxon-name-part></tp:taxon-name></italic>
            </th><th rowspan="1" colspan="1">
              <tp:taxon-name><tp:taxon-name-part taxon-name-part-type="genus">Murdannia</tp:taxon-name-part> <tp:taxon-name-part taxon-name-part-type="uncertainty-rank">aff.</tp:taxon-name-part> <tp:taxon-name-part taxon-name-part-type="species">triquetra</tp:taxon-name-part></tp:taxon-name></th></tr><tr><td rowspan="1" colspan="1">
              <bold>Phyllotaxy</bold>
            </td><td rowspan="1" colspan="1">Spirally-alternate</td><td rowspan="1" colspan="1">Distichously-alternate</td><td rowspan="1" colspan="1">Spirally-alternate</td><td rowspan="1" colspan="1">Distichously-alternate</td><td rowspan="1" colspan="1">Spirally-alternate, sometimes becoming distichously-alternate at apex</td><td rowspan="1" colspan="1">Spirally-alternate</td><td rowspan="1" colspan="1">Spirally-alternate</td><td rowspan="1" colspan="1">Spirally-alternate</td></tr><tr><td rowspan="1" colspan="1">
              <bold>Inflorescence</bold>
            </td><td rowspan="1" colspan="1">Terminal or axillary in the uppermost nodes; pedunculate</td><td rowspan="1" colspan="1">Terminal or axillary in the uppermost nodes; pedunculate</td><td rowspan="1" colspan="1">Terminal or axillary in the uppermost nodes; pedunculate</td><td rowspan="1" colspan="1">Terminal or axillary in the uppermost nodes; pedunculate</td><td rowspan="1" colspan="1">Terminal or axillary in the uppermost nodes; pedunculate</td><td rowspan="1" colspan="1">Mainly axillary; sessile</td><td rowspan="1" colspan="1">Mainly axillary; sessile</td><td rowspan="1" colspan="1">Mainly axillary; sessile</td></tr><tr><td rowspan="1" colspan="1">
              <bold>Cincinnus bracts</bold>
            </td><td rowspan="1" colspan="1">Cup-shaped, apex caudate</td><td rowspan="1" colspan="1">Flat, apex acute</td><td rowspan="1" colspan="1">Cup-shaped, apex acuminate</td><td rowspan="1" colspan="1">Cup-shaped, apex acute</td><td rowspan="1" colspan="1">Flat, apex acute</td><td rowspan="1" colspan="1">Tubular, apex truncate</td><td rowspan="1" colspan="1">Tubular, apex truncate</td><td rowspan="1" colspan="1">Not observed</td></tr><tr><td rowspan="1" colspan="1">
              <bold>Cincinni</bold>
            </td><td rowspan="1" colspan="1">(1–)2–16, alternate to sub-opposite, 2–9-flowered</td><td rowspan="1" colspan="1">1, solitary, 2–7-flowered</td><td rowspan="1" colspan="1">16–38, verticillate, 2–11-flowered</td><td rowspan="1" colspan="1">1, solitary, 2–12-flowered</td><td rowspan="1" colspan="1">9–24, verticillate, 1-flowered</td><td rowspan="1" colspan="1">1–2–(3), fascicle-like, 1-flowered</td><td rowspan="1" colspan="1">1–2–(3), fascicle-like, 1-flowered</td><td rowspan="1" colspan="1">1–2–(3), fascicle-like, 1-flowered</td></tr><tr><td rowspan="1" colspan="1">
              <bold>Floral buds</bold>
            </td><td rowspan="1" colspan="1">Narrowly ovoid to ovoid</td><td rowspan="1" colspan="1">Ovoid</td><td rowspan="1" colspan="1">Narrowly ovoid to ovoid</td><td rowspan="1" colspan="1">Ellipsoid to oblongoid</td><td rowspan="1" colspan="1">Narrowly ovoid</td><td rowspan="1" colspan="1">Ellipsoid</td><td rowspan="1" colspan="1">Ellipsoid</td><td rowspan="1" colspan="1">Ellipsoid</td></tr><tr><td rowspan="1" colspan="1">
              <bold>Flower symmetry</bold>
            </td><td rowspan="1" colspan="1">Enantiostylous</td><td rowspan="1" colspan="1">Enantiostylous</td><td rowspan="1" colspan="1">Enantiostylous</td><td rowspan="1" colspan="1">Zygomorphic</td><td rowspan="1" colspan="1">Enantiostylous</td><td rowspan="1" colspan="1">Actinomorphic</td><td rowspan="1" colspan="1">Actinomorphic</td><td rowspan="1" colspan="1">Actinomorphic?</td></tr><tr><td rowspan="1" colspan="1">
              <bold>Petals pubescence</bold>
            </td><td rowspan="1" colspan="1">Glabrous</td><td rowspan="1" colspan="1">With minute glandular hairs at base on the adaxial surface</td><td rowspan="1" colspan="1">Glabrous</td><td rowspan="1" colspan="1">Glabrous</td><td rowspan="1" colspan="1">With minute glandular hairs at base on the adaxial surface</td><td rowspan="1" colspan="1">Densely bearded with moniliform hairs on the adaxial surface</td><td rowspan="1" colspan="1">Densely bearded with moniliform hairs on the adaxial surface</td><td rowspan="1" colspan="1">Glabrous</td></tr><tr><td rowspan="1" colspan="1">
              <bold>Filaments pubescence</bold>
            </td><td rowspan="1" colspan="1">Glabrous</td><td rowspan="1" colspan="1">With glandular hairs</td><td rowspan="1" colspan="1">Glabrous</td><td rowspan="1" colspan="1">Bearded with moniliform hairs</td><td rowspan="1" colspan="1">With glandular hairs</td><td rowspan="1" colspan="1">Bearded with moniliform hairs</td><td rowspan="1" colspan="1">Bearded with moniliform hairs</td><td rowspan="1" colspan="1">Not observed</td></tr><tr><td rowspan="1" colspan="1">
              <bold>Anthers</bold>
            </td><td rowspan="1" colspan="1">Narrowly elliptic to narrowly oblong, connective lilac, anthers sacs white</td><td rowspan="1" colspan="1">Elliptic, connective white to lilac, anthers sacs white to light-lilac</td><td rowspan="1" colspan="1">Elliptic, connective lilac to white, anthers sacs white to lilac</td><td rowspan="1" colspan="1">Elliptic to oblong, connective bluish-lilac to white, anthers sacs purple to dark-purple</td><td rowspan="1" colspan="1">Elliptic to oblong, connective purple to bluish-purple, anthers sacs lilac to purple</td><td rowspan="1" colspan="1">Elliptic to oblong, connective brown, anthers sacs brownish-lilac</td><td rowspan="1" colspan="1">Linear-oblong to oblong, connective purple, anthers sacs lilac to purple</td><td rowspan="1" colspan="1">Not observed</td></tr><tr><td rowspan="1" colspan="1">
              <bold>Antherodes</bold>
            </td><td rowspan="1" colspan="1">Sagittate, golden yellow</td><td rowspan="1" colspan="1">Subsagittate to subcordate, golden-yellow</td><td rowspan="1" colspan="1">Cordate, golden yellow</td><td rowspan="1" colspan="1">Hastate, white to cream</td><td rowspan="1" colspan="1">Sagittate, golden yellow</td><td rowspan="1" colspan="1">Hastate, golden yellow</td><td rowspan="1" colspan="1">Hastate, golden yellow</td><td rowspan="1" colspan="1">Not observed</td></tr><tr><td rowspan="1" colspan="1">
              <bold>Gynoecium pubescence</bold>
            </td><td rowspan="1" colspan="1">Glabrous</td><td rowspan="1" colspan="1">With glandular hairs</td><td rowspan="1" colspan="1">Glabrous</td><td rowspan="1" colspan="1">Glabrous</td><td rowspan="1" colspan="1">With glandular hairs</td><td rowspan="1" colspan="1">Glabrous</td><td rowspan="1" colspan="1">Glabrous</td><td rowspan="1" colspan="1">Glabrous</td></tr><tr><td rowspan="1" colspan="1">
              <bold>Fruiting pedicel</bold>
            </td><td rowspan="1" colspan="1">Erect</td><td rowspan="1" colspan="1">Deflexed</td><td rowspan="1" colspan="1">Erect</td><td rowspan="1" colspan="1">Erect</td><td rowspan="1" colspan="1">Deflexed</td><td rowspan="1" colspan="1">Erect</td><td rowspan="1" colspan="1">Erect</td><td rowspan="1" colspan="1">Apparently erect</td></tr><tr><td rowspan="1" colspan="1">
              <bold>Capsules</bold>
            </td><td rowspan="1" colspan="1">Subglobose to globose</td><td rowspan="1" colspan="1">Broadly ovoid to broadly ellipsoid</td><td rowspan="1" colspan="1">Subglobose to globose</td><td rowspan="1" colspan="1">Ovoid to subglobose</td><td rowspan="1" colspan="1">Oblongoid to broadly oblongoid</td><td rowspan="1" colspan="1">Oblongoid to broadly oblongoid</td><td rowspan="1" colspan="1">Oblongoid to broadly oblongoid</td><td rowspan="1" colspan="1">Oblongoid to ellipsoid</td></tr><tr><td rowspan="1" colspan="1">
              <bold>Seeds</bold>
            </td><td rowspan="1" colspan="1">1 per locule, reniform to broadly ellipsoid, ventri-lateral appendage present</td><td rowspan="1" colspan="1">1 per locule, reniform to broadly ellipsoid, ventri-lateral appendage present</td><td rowspan="1" colspan="1">1 per locule, reniform to broadly ellipsoid, ventr -lateral appendage present</td><td rowspan="1" colspan="1">2 per locule, broadly ellipsoid to oblongoid, ventri-lateral appendage absent</td><td rowspan="1" colspan="1">2 per locule, reniform to broadly-ellipsoid, ventri-lateral appendage present</td><td rowspan="1" colspan="1">6 per locule, cuboid to polygonal, ventri-lateral appendage absent</td><td rowspan="1" colspan="1">6 per locule, cuboid to polygonal, ventri-lateral appendage absent</td><td rowspan="1" colspan="1">3 per locule, transversely ellipsoid, ventri-lateral appendage absent</td></tr></tbody></table></table-wrap></tp:treatment-sec><ref-list><ref id="B31"><mixed-citation xmlns:xlink="http://www.w3.org/1999/xlink" xlink:type="simple">
          <institution xlink:type="simple">IUCN</institution> (<year>2001</year>) <source>The IUCN red list of threatened species, version 2010.4</source>. <publisher-name>IUCN Red List Unit</publisher-name>, <publisher-loc>Cambridge U.K.</publisher-loc> <ext-link xlink:type="simple" ext-link-type="uri" xlink:href="http://www.iucnredlist.org/">http://www.iucnredlist.org/</ext-link> [<date-in-citation content-type="access-date">accessed: 2 June 2016</date-in-citation>]</mixed-citation></ref><ref id="B18"><mixed-citation xmlns:xlink="http://www.w3.org/1999/xlink" xlink:type="simple">
          <person-group><name name-style="western"><surname>Clarke</surname><given-names>CB</given-names></name></person-group> (<year>1895</year>) <article-title><tp:taxon-name><tp:taxon-name-part taxon-name-part-type="family">Commelinaceae</tp:taxon-name-part></tp:taxon-name>.</article-title> In: <person-group><name name-style="western"><surname>Moore</surname><given-names>SM</given-names></name></person-group> (<role>Ed.</role>) <issue-title>The Phanerogamic Botany of the Matto Grosso Expedition, 1891–92.</issue-title> <source>Transactions of the Linnean Society London, Bot. 4.</source>, <fpage>437</fpage>–<lpage>438</lpage>.</mixed-citation></ref></ref-list></tp:taxon-treatment>
